# Supplementary material for: Assessing the Safety and Probiotic Characteristics of Lacticaseibacillus rhamnosus X253 via Complete Genome and Phenotype Analysis
Source: Microorganisms. 2023 Jan 5;11(1):140. doi: 10.3390/microorganisms11010140 (PMC9867440; doi:10.3390/microorganisms11010140)
Supplement: Supplementary file 1 [file microorganisms-11-00140-s001.zip]

Archive with 4 entries (4 files):
- TableS2.GG.card_anno.xls
- TableS3.X253.vfdb_core_anno.xls
- TableS4.GG.vfdb_core_anno.xls
- TableS1.X253.card_anno.xls
