# Supplementary material for: Assessing the Safety and Probiotic Characteristics of Lacticaseibacillus rhamnosus X253 via Complete Genome and Phenotype Analysis
Source: Microorganisms. 2023 Jan 5;11(1):140. doi: 10.3390/microorganisms11010140 (PMC9867440; doi:10.3390/microorganisms11010140)
Supplement: Supplementary file 1 [file microorganisms-11-00140-s001.zip › TableS2.GG.card_anno.xls]

Gene ID	Location	ARO_name	ARO_Accession	ARO_description	ARO_category	Evalue	Identity(%)	Drug_class	Resistance_mechanism	Score	Coverage(%)
Lac160LGG_00005	FM179322.1	Staphylococcus aureus gyrB conferring resistance to aminocoumarin	ARO:3003301	Point mutation in Staphylococcus aureus resulting in aminocoumarin resistance	aminocoumarin resistance gene;antibiotic resistant gene variant or mutant	4.199999999999998e-230	62.2	aminocoumarin antibiotic	antibiotic target alteration	2041.0	96.3
Lac160LGG_00006	FM179322.1	Staphylococcus aureus gyrA conferring resistance to fluoroquinolones	ARO:3003296	Point mutation of Staphylococcus aureus gyrA resulted in the lowered affinity between fluoroquinolones and gyrA. Thus	antibiotic resistant gene variant or mutant;fluoroquinolone resistance gene	8.799999999999995e-292	58.3	fluoroquinolone antibiotic;nybomycin	antibiotic target alteration	2574.0	99.9
Lac160LGG_00028	FM179322.1	oleC	ARO:3003748	oleC is an ABC transporter isolated from Streptomyces antibioticus and is involved in oleandomycin secretion.	efflux pump conferring antibiotic resistance	1.2999999999999998e-19	29.3	-	-	223.0	73.8
Lac160LGG_00033	FM179322.1	macB	ARO:3000535	MacB is an ATP-binding cassette (ABC) transporter that exports macrolides with 14- or 15- membered lactones. It forms an antibiotic efflux complex with MacA and TolC.	efflux pump conferring antibiotic resistance	8.999999999999999e-42	37.7	macrolide antibiotic	antibiotic efflux	413.0	99.1
Lac160LGG_00039	FM179322.1	vatB	ARO:3002841	vatB is a plasmid-mediated acetyltransferase found in Staphylococcus aureus	antibiotic inactivation enzyme;streptogramin resistance gene	9.199999999999999e-11	41.7	streptogramin antibiotic	antibiotic inactivation	145.0	30.0
Lac160LGG_00069	FM179322.1	mtrR	ARO:3000817	MtrR is a repressor of mtrCDE expression. Mutations in mtrR increase multidrug resistance.	gene modulating antibiotic efflux	5.2e-06	34.3	antibacterial free fatty acids;macrolide antibiotic;penam	antibiotic efflux	104.0	35.0
Lac160LGG_00078	FM179322.1	msbA	ARO:3003950	MsbA is a multidrug resistance transporter homolog from E. coli and belongs to a superfamily of transporters that contain an adenosine triphosphate (ATP) binding cassette (ABC) which is also called a nucleotide-binding domain (NBD). MsbA is a member of the MDR-ABC transporter group by sequence homology. MsbA transports lipid A	efflux pump conferring antibiotic resistance	8.5e-27	33.2	nitroimidazole antibiotic	antibiotic efflux	286.0	54.2
Lac160LGG_00104	FM179322.1	tcmA	ARO:3003554	Major facilitator superfamily transporter. Resistance to tetracenomycin C by an active tetracenomycin C efflux system which is probably energized by transmembrane electrochemical gradients.	efflux pump conferring antibiotic resistance	2.5999999999999996e-48	29.2	-	-	473.0	66.8
Lac160LGG_00111	FM179322.1	vatB	ARO:3002841	vatB is a plasmid-mediated acetyltransferase found in Staphylococcus aureus	antibiotic inactivation enzyme;streptogramin resistance gene	7.2e-07	37.9	streptogramin antibiotic	antibiotic inactivation	112.0	24.8
Lac160LGG_00130	FM179322.1	macB	ARO:3000535	MacB is an ATP-binding cassette (ABC) transporter that exports macrolides with 14- or 15- membered lactones. It forms an antibiotic efflux complex with MacA and TolC.	efflux pump conferring antibiotic resistance	5.3e-42	39.5	macrolide antibiotic	antibiotic efflux	415.0	97.4
Lac160LGG_00148	FM179322.1	D-Ala-D-Ala ligase	ARO:3003970	Non-van ligases that synthesize D-Ala-D-Ala	glycopeptide resistance gene;gene conferring antibiotic resistance via molecular bypass	1.3e-34	29.5	-	-	353.0	93.9
Lac160LGG_00151	FM179322.1	lmrB	ARO:3002813	lmrB is a chromosomally-encoded efflux pump that confers resistance to lincosamides in Bacillus subtilis	efflux pump conferring antibiotic resistance	1.9e-59	34.8	lincosamide antibiotic	antibiotic efflux	568.0	96.8
Lac160LGG_00155	FM179322.1	evgS	ARO:3000833	EvgS is a sensor protein that phosphorylates the regulatory protein EvgA.	efflux pump conferring antibiotic resistance;gene modulating antibiotic efflux	2.5e-19	27.4	fluoroquinolone antibiotic;macrolide antibiotic;penam;tetracycline antibiotic	antibiotic efflux	221.0	61.4
Lac160LGG_00156	FM179322.1	adeR	ARO:3000553	AdeR is a positive regulator of AdeABC efflux system. AdeR inactivation leads to susceptibility to aminoglycoside antibiotics.	efflux pump conferring antibiotic resistance;gene modulating antibiotic efflux	2.0999999999999998e-27	31.6	glycylcycline;tetracycline antibiotic	antibiotic efflux	289.0	96.4
Lac160LGG_00158	FM179322.1	vanHB	ARO:3002943	vanHB is a vanH variant in the vanB gene cluster	glycopeptide resistance gene;gene conferring antibiotic resistance via molecular bypass;antibiotic resistance gene cluster, cassette, or operon	8.599999999999998e-46	31.8	glycopeptide antibiotic	antibiotic target alteration	449.0	95.5
Lac160LGG_00172	FM179322.1	sav1866	ARO:3000489	Sav1866 is a multidrug efflux pump in the Gram-positive Staphylococcus aureus. It is a homolog of the human ABC transporter Mdr1 and pumps out toxic compounds including verapamil	efflux pump conferring antibiotic resistance	4.5e-20	32.0	-	-	226.0	83.1
Lac160LGG_00197	FM179322.1	tcr3	ARO:3002893	tcr3 is a tetracycline efflux pump that confers self-resistance to Streptomyces aureofaciens	efflux pump conferring antibiotic resistance	1.9e-33	27.2	-	-	344.0	95.4
Lac160LGG_00209	FM179322.1	msbA	ARO:3003950	MsbA is a multidrug resistance transporter homolog from E. coli and belongs to a superfamily of transporters that contain an adenosine triphosphate (ATP) binding cassette (ABC) which is also called a nucleotide-binding domain (NBD). MsbA is a member of the MDR-ABC transporter group by sequence homology. MsbA transports lipid A	efflux pump conferring antibiotic resistance	4.0999999999999993e-26	22.9	nitroimidazole antibiotic	antibiotic efflux	281.0	91.6
Lac160LGG_00225	FM179322.1	vanHO	ARO:3002948	vanHO is a vanH variant in the vanO gene cluster	glycopeptide resistance gene;gene conferring antibiotic resistance via molecular bypass;antibiotic resistance gene cluster, cassette, or operon	2.7000000000000003e-28	35.1	-	-	298.0	76.6
Lac160LGG_00242	FM179322.1	Mycobacterium tuberculosis gidB mutation conferring resistance to streptomycin	ARO:3003470	Specific mutations that occurs on Mycobacterium tuberculosis gidB causing it to be streptomycin resistant	antibiotic target modifying enzyme;antibiotic resistant gene variant or mutant;aminoglycoside resistance gene	6.999999999999999e-13	28.0	aminoglycoside antibiotic	antibiotic target alteration	164.0	64.6
Lac160LGG_00252	FM179322.1	vanRF	ARO:3002925	vanRF is a vanR variant found in the vanF gene cluster	glycopeptide resistance gene;gene conferring antibiotic resistance via molecular bypass;antibiotic resistance gene cluster, cassette, or operon	4.799999999999999e-56	49.8	-	-	536.0	97.8
Lac160LGG_00253	FM179322.1	vanSA	ARO:3002931	vanSA	glycopeptide resistance gene;gene conferring antibiotic resistance via molecular bypass;antibiotic resistance gene cluster, cassette, or operon	1.3999999999999997e-42	36.0	glycopeptide antibiotic	antibiotic target alteration	422.0	64.6
Lac160LGG_00285	FM179322.1	vgaB	ARO:3000118	Vga(B) is an efflux protein expressed in staphylococci that confers resistance to streptogramin A antibiotics and related compounds. It is associated with plasmid DNA.	efflux pump conferring antibiotic resistance	5.1e-16	27.0	pleuromutilin antibiotic;streptogramin antibiotic	antibiotic target protection	191.0	84.5
Lac160LGG_00300	FM179322.1	tlrC	ARO:3002827	tlrC is an efflux pump found in Streptomyces fradiae and confers resistance to mycinamicin	efflux pump conferring antibiotic resistance	1.2999999999999998e-48	28.6	-	-	475.0	95.5
Lac160LGG_00316	FM179322.1	drrA	ARO:3003944	Doxorubicin resistance ATP-binding protein DrrA (DrrA) is part of the drrAB efflux pump.	efflux pump conferring antibiotic resistance	1.1000000000000002e-19	28.8	-	-	223.0	92.3
Lac160LGG_00317	FM179322.1	drrA	ARO:3003944	Doxorubicin resistance ATP-binding protein DrrA (DrrA) is part of the drrAB efflux pump.	efflux pump conferring antibiotic resistance	1.2e-20	29.9	-	-	231.0	87.9
Lac160LGG_00351	FM179322.1	patB	ARO:3000025	PatB is an ABC transporter of Streptococcus pneumoniae that interacts with PatA to confer fluoroquinolone resistance..	efflux pump conferring antibiotic resistance	1.0999999999999999e-66	35.4	fluoroquinolone antibiotic	antibiotic efflux	630.0	97.0
Lac160LGG_00362	FM179322.1	msbA	ARO:3003950	MsbA is a multidrug resistance transporter homolog from E. coli and belongs to a superfamily of transporters that contain an adenosine triphosphate (ATP) binding cassette (ABC) which is also called a nucleotide-binding domain (NBD). MsbA is a member of the MDR-ABC transporter group by sequence homology. MsbA transports lipid A	efflux pump conferring antibiotic resistance	2.1e-42	29.0	nitroimidazole antibiotic	antibiotic efflux	422.0	74.2
Lac160LGG_00364	FM179322.1	msbA	ARO:3003950	MsbA is a multidrug resistance transporter homolog from E. coli and belongs to a superfamily of transporters that contain an adenosine triphosphate (ATP) binding cassette (ABC) which is also called a nucleotide-binding domain (NBD). MsbA is a member of the MDR-ABC transporter group by sequence homology. MsbA transports lipid A	efflux pump conferring antibiotic resistance	1.1e-14	31.1	nitroimidazole antibiotic	antibiotic efflux	182.0	44.7
Lac160LGG_00382	FM179322.1	mecC	ARO:3001209	A foreign PBP2a acquired by lateral gene transfer that able to perform peptidoglycan synthesis in the presence of beta-lactams.	antibiotic resistance gene cluster, cassette, or operon;beta-lactam resistance gene;antibiotic target replacement protein	6.799999999999998e-87	33.1	carbapenem;cephalosporin;cephamycin;monobactam;penam	antibiotic target replacement	806.0	92.5
Lac160LGG_00430	FM179322.1	lmrC	ARO:3002881	lmrC is a chromosomally-encoded efflux pump that confers resistance to lincosamides in Streptomyces lincolnensis and Lactococcus lactis. It can dimerize with lmrD	efflux pump conferring antibiotic resistance	6.2e-20	28.9	-	-	228.0	42.2
Lac160LGG_00478	FM179322.1	macB	ARO:3000535	MacB is an ATP-binding cassette (ABC) transporter that exports macrolides with 14- or 15- membered lactones. It forms an antibiotic efflux complex with MacA and TolC.	efflux pump conferring antibiotic resistance	7.400000000000001e-26	33.8	macrolide antibiotic	antibiotic efflux	276.0	81.9
Lac160LGG_00490	FM179322.1	efrB	ARO:3003949	efrB is a part of the EfrAB efflux pump	efflux pump conferring antibiotic resistance	1.2e-09	24.9	fluoroquinolone antibiotic;macrolide antibiotic;rifamycin antibiotic	antibiotic efflux	136.0	78.2
Lac160LGG_00511	FM179322.1	bcrA	ARO:3002987	bcrA is an ABC transporter found in Bacillus licheniformis that confers bacitracin resistance	efflux pump conferring antibiotic resistance	2e-25	29.7	-	-	272.0	100.0
Lac160LGG_00546	FM179322.1	bcrA	ARO:3002987	bcrA is an ABC transporter found in Bacillus licheniformis that confers bacitracin resistance	efflux pump conferring antibiotic resistance	6.8e-16	26.7	-	-	190.0	98.0
Lac160LGG_00548	FM179322.1	vanRI	ARO:3003728	VanRI is the regulatory transcriptional activator in the VanSR regulator within the VanI glycopeptide resistance gene cluster.	glycopeptide resistance gene;gene conferring antibiotic resistance via molecular bypass;antibiotic resistance gene cluster, cassette, or operon	2.7e-35	35.3	-	-	357.0	98.7
Lac160LGG_00549	FM179322.1	adeS	ARO:3000549	AdeS is a sensor kinase in the AdeRS regulatory system of AdeABC. It is essential for AdeABC expression.	efflux pump conferring antibiotic resistance;gene modulating antibiotic efflux	3.8e-10	24.2	glycylcycline;tetracycline antibiotic	antibiotic efflux	142.0	75.7
Lac160LGG_00550	FM179322.1	bcrA	ARO:3002987	bcrA is an ABC transporter found in Bacillus licheniformis that confers bacitracin resistance	efflux pump conferring antibiotic resistance	4.1e-31	37.4	-	-	322.0	70.2
Lac160LGG_00559	FM179322.1	NmcR	ARO:3003665	NmcR is a homolog of the LysR regulator found in Enterobacter cloacae that contribute to the regulation of NmcA beta-lactamase	antibiotic inactivation enzyme;beta-lactam resistance gene;gene modulating beta-lactam resistance	5.7e-09	29.6	carbapenem;cephalosporin;cephamycin;penam	antibiotic inactivation	131.0	36.4
Lac160LGG_00591	FM179322.1	bcrA	ARO:3002987	bcrA is an ABC transporter found in Bacillus licheniformis that confers bacitracin resistance	efflux pump conferring antibiotic resistance	3.3999999999999998e-37	33.3	-	-	374.0	87.9
Lac160LGG_00598	FM179322.1	lmrC	ARO:3002881	lmrC is a chromosomally-encoded efflux pump that confers resistance to lincosamides in Streptomyces lincolnensis and Lactococcus lactis. It can dimerize with lmrD	efflux pump conferring antibiotic resistance	3.5999999999999987e-153	50.2	-	-	1377.0	98.1
Lac160LGG_00599	FM179322.1	lmrD	ARO:3002882	lmrD is a chromosomally-encoded efflux pump that confers resistance to lincosamides in Streptomyces lincolnensis and Lactococcus lactis. It can dimerize with lmrC	efflux pump conferring antibiotic resistance	6.399999999999999e-169	56.1	-	-	1513.0	89.7
Lac160LGG_00612	FM179322.1	lsaA	ARO:3000300	LsaA is an ABC efflux pump expressed in Enterococcus faecalis. It confers resistance to clindamycin	efflux pump conferring antibiotic resistance	5.399999999999999e-145	53.4	lincosamide antibiotic;pleuromutilin antibiotic;streptogramin antibiotic	antibiotic target protection	1306.0	99.2
Lac160LGG_00622	FM179322.1	oleC	ARO:3003748	oleC is an ABC transporter isolated from Streptomyces antibioticus and is involved in oleandomycin secretion.	efflux pump conferring antibiotic resistance	2.7e-35	37.7	-	-	358.0	76.8
Lac160LGG_00628	FM179322.1	vanRI	ARO:3003728	VanRI is the regulatory transcriptional activator in the VanSR regulator within the VanI glycopeptide resistance gene cluster.	glycopeptide resistance gene;gene conferring antibiotic resistance via molecular bypass;antibiotic resistance gene cluster, cassette, or operon	9.9e-43	38.7	-	-	421.0	98.2
Lac160LGG_00629	FM179322.1	vanSF	ARO:3002936	vanSF is a vanS variant found in the vanF gene cluster	glycopeptide resistance gene;gene conferring antibiotic resistance via molecular bypass;antibiotic resistance gene cluster, cassette, or operon	1.2999999999999998e-19	27.3	-	-	223.0	71.0
Lac160LGG_00630	FM179322.1	bcrA	ARO:3002987	bcrA is an ABC transporter found in Bacillus licheniformis that confers bacitracin resistance	efflux pump conferring antibiotic resistance	1.4999999999999998e-60	40.3	-	-	576.0	99.3
Lac160LGG_00638	FM179322.1	vgaE	ARO:3002833	vgaE is an efflux protein expressed in staphylococci that confers resistance to streptogramin A antibiotics and related compounds. It is associated with transposon DNA.	efflux pump conferring antibiotic resistance	1.6e-44	29.2	pleuromutilin antibiotic;streptogramin antibiotic	antibiotic target protection	440.0	68.4
Lac160LGG_00685	FM179322.1	desR	ARO:3001293	B-Glycosidase involved in Streptomyces venezuelae self-resistance. This organism produces pikromycin/narbomycin/methymycin/neomethymycin which are inactivated by a glucosyltransferase inside the cell. DesR is a secreted enzyme that re-activates the antibiotic by removing the glucose once it is pumped out of the cell.	gene involved in self resistance to antibiotic	2.8999999999999996e-31	37.1	-	-	327.0	29.3
Lac160LGG_00691	FM179322.1	sav1866	ARO:3000489	Sav1866 is a multidrug efflux pump in the Gram-positive Staphylococcus aureus. It is a homolog of the human ABC transporter Mdr1 and pumps out toxic compounds including verapamil	efflux pump conferring antibiotic resistance	1.4e-19	31.1	-	-	222.0	79.4
Lac160LGG_00700	FM179322.1	Klebsiella mutant PhoP conferring antibiotic resistance to colistin	ARO:3003585	A mutant phoP activates pmrHFIJKLM expression responsible for L-aminoarabinose synthesis and polymyxin resistance	efflux pump conferring antibiotic resistance;polymyxin resistance gene;antibiotic resistant gene variant or mutant;gene modulating antibiotic efflux;gene altering cell wall charge conferring antibiotic resistance	1.7e-32	31.7	macrolide antibiotic;peptide antibiotic	antibiotic efflux;antibiotic target alteration	333.0	95.2
Lac160LGG_00701	FM179322.1	baeS	ARO:3000829	BaeS is a sensor kinase in the BaeSR regulatory system. While it phosphorylates BaeR to increase its activity	efflux pump conferring antibiotic resistance;gene modulating antibiotic efflux	3e-27	31.4	aminocoumarin antibiotic;aminoglycoside antibiotic	antibiotic efflux	290.0	52.6
Lac160LGG_00731	FM179322.1	sav1866	ARO:3000489	Sav1866 is a multidrug efflux pump in the Gram-positive Staphylococcus aureus. It is a homolog of the human ABC transporter Mdr1 and pumps out toxic compounds including verapamil	efflux pump conferring antibiotic resistance	7.3e-23	30.7	-	-	253.0	50.5
Lac160LGG_00767	FM179322.1	aminocoumarin resistant alaS	ARO:3003830	alanyl-tRNA synthetase conferring resistance to novobiocin in Escherichia coli	aminocoumarin resistance gene	2.9999999999999993e-186	42.2	-	-	1664.0	99.2
Lac160LGG_00828	FM179322.1	patB	ARO:3000025	PatB is an ABC transporter of Streptococcus pneumoniae that interacts with PatA to confer fluoroquinolone resistance..	efflux pump conferring antibiotic resistance	3.2e-15	22.9	fluoroquinolone antibiotic	antibiotic efflux	186.0	91.3
Lac160LGG_00843	FM179322.1	tcmA	ARO:3003554	Major facilitator superfamily transporter. Resistance to tetracenomycin C by an active tetracenomycin C efflux system which is probably energized by transmembrane electrochemical gradients.	efflux pump conferring antibiotic resistance	2.7e-35	28.5	-	-	360.0	81.1
Lac160LGG_00845	FM179322.1	lmrB	ARO:3002813	lmrB is a chromosomally-encoded efflux pump that confers resistance to lincosamides in Bacillus subtilis	efflux pump conferring antibiotic resistance	5.799999999999999e-83	38.4	lincosamide antibiotic	antibiotic efflux	771.0	93.7
Lac160LGG_00870	FM179322.1	bacA	ARO:3002986	bacA is a gene that recycles undecaprenyl pyrophosphate during cell wall biosynthesis which confers resistance to bacitracin	peptide antibiotic resistance gene;gene conferring antibiotic resistance via molecular bypass	2.7999999999999993e-42	38.6	peptide antibiotic	antibiotic target alteration	418.0	99.6
Lac160LGG_00887	FM179322.1	Staphylococcus aureus pgsA mutations conferring resistance to daptomycin	ARO:3003323	Point mutations that occur within Staphylococcus aureus pgsA gene resulting in resistance to daptomycin	antibiotic resistant gene variant or mutant;lipopeptide antibiotic resistance gene	1.4999999999999998e-37	47.6	-	-	376.0	95.9
Lac160LGG_00901	FM179322.1	macB	ARO:3000535	MacB is an ATP-binding cassette (ABC) transporter that exports macrolides with 14- or 15- membered lactones. It forms an antibiotic efflux complex with MacA and TolC.	efflux pump conferring antibiotic resistance	5e-37	37.4	macrolide antibiotic	antibiotic efflux	372.0	95.6
Lac160LGG_00904	FM179322.1	mtrA	ARO:3000816	MtrA is a transcriptional activator of the MtrCDE multidrug efflux pump of Neisseria gonorrhoeae.	efflux pump conferring antibiotic resistance;gene modulating antibiotic efflux	2.4e-50	40.3	macrolide antibiotic;penam	antibiotic efflux	487.0	98.7
Lac160LGG_00905	FM179322.1	arlS	ARO:3000839	ArlS is a protein histidine kinase that phosphorylates ArlR	efflux pump conferring antibiotic resistance;gene modulating antibiotic efflux	1.2999999999999999e-27	30.3	acridine dye;fluoroquinolone antibiotic	antibiotic efflux	294.0	40.2
Lac160LGG_00910	FM179322.1	sav1866	ARO:3000489	Sav1866 is a multidrug efflux pump in the Gram-positive Staphylococcus aureus. It is a homolog of the human ABC transporter Mdr1 and pumps out toxic compounds including verapamil	efflux pump conferring antibiotic resistance	8.099999999999999e-20	30.9	-	-	224.0	84.3
Lac160LGG_00930	FM179322.1	mgrA	ARO:3000815	MgrA	efflux pump conferring antibiotic resistance;gene modulating antibiotic efflux	4.1000000000000003e-19	35.9	acridine dye;cephalosporin;fluoroquinolone antibiotic;penam;peptide antibiotic;tetracycline antibiotic	antibiotic efflux	216.0	86.1
Lac160LGG_00954	FM179322.1	macB	ARO:3000535	MacB is an ATP-binding cassette (ABC) transporter that exports macrolides with 14- or 15- membered lactones. It forms an antibiotic efflux complex with MacA and TolC.	efflux pump conferring antibiotic resistance	1e-25	31.4	macrolide antibiotic	antibiotic efflux	276.0	83.6
Lac160LGG_00961	FM179322.1	bcrA	ARO:3002987	bcrA is an ABC transporter found in Bacillus licheniformis that confers bacitracin resistance	efflux pump conferring antibiotic resistance	1.3e-29	30.4	-	-	309.0	78.2
Lac160LGG_00969	FM179322.1	sav1866	ARO:3000489	Sav1866 is a multidrug efflux pump in the Gram-positive Staphylococcus aureus. It is a homolog of the human ABC transporter Mdr1 and pumps out toxic compounds including verapamil	efflux pump conferring antibiotic resistance	9.1e-25	33.5	-	-	268.0	59.1
Lac160LGG_00979	FM179322.1	oleC	ARO:3003748	oleC is an ABC transporter isolated from Streptomyces antibioticus and is involved in oleandomycin secretion.	efflux pump conferring antibiotic resistance	2.1e-33	35.5	-	-	341.0	87.7
Lac160LGG_01003	FM179322.1	vanRC	ARO:3002922	vanRC is a vanR variant found in the vanC gene cluster	glycopeptide resistance gene;gene conferring antibiotic resistance via molecular bypass;antibiotic resistance gene cluster, cassette, or operon	1.1e-37	36.6	glycopeptide antibiotic	antibiotic target alteration	378.0	95.9
Lac160LGG_01004	FM179322.1	arlS	ARO:3000839	ArlS is a protein histidine kinase that phosphorylates ArlR	efflux pump conferring antibiotic resistance;gene modulating antibiotic efflux	3.6e-27	28.8	acridine dye;fluoroquinolone antibiotic	antibiotic efflux	290.0	60.4
Lac160LGG_01163	FM179322.1	efrA	ARO:3003948	efrA is a part of the EfrAB efflux pump	efflux pump conferring antibiotic resistance	7.299999999999999e-101	43.4	fluoroquinolone antibiotic;macrolide antibiotic;rifamycin antibiotic	antibiotic efflux	926.0	80.9
Lac160LGG_01164	FM179322.1	lmrD	ARO:3002882	lmrD is a chromosomally-encoded efflux pump that confers resistance to lincosamides in Streptomyces lincolnensis and Lactococcus lactis. It can dimerize with lmrC	efflux pump conferring antibiotic resistance	1.4999999999999999e-96	36.7	-	-	889.0	81.3
Lac160LGG_01197	FM179322.1	macB	ARO:3000535	MacB is an ATP-binding cassette (ABC) transporter that exports macrolides with 14- or 15- membered lactones. It forms an antibiotic efflux complex with MacA and TolC.	efflux pump conferring antibiotic resistance	9.5e-32	37.6	macrolide antibiotic	antibiotic efflux	328.0	60.2
Lac160LGG_01226	FM179322.1	vanRI	ARO:3003728	VanRI is the regulatory transcriptional activator in the VanSR regulator within the VanI glycopeptide resistance gene cluster.	glycopeptide resistance gene;gene conferring antibiotic resistance via molecular bypass;antibiotic resistance gene cluster, cassette, or operon	1.6999999999999999e-37	37.3	-	-	376.0	99.1
Lac160LGG_01227	FM179322.1	bcrA	ARO:3002987	bcrA is an ABC transporter found in Bacillus licheniformis that confers bacitracin resistance	efflux pump conferring antibiotic resistance	4.4e-52	36.6	-	-	503.0	95.8
Lac160LGG_01240	FM179322.1	oleC	ARO:3003748	oleC is an ABC transporter isolated from Streptomyces antibioticus and is involved in oleandomycin secretion.	efflux pump conferring antibiotic resistance	6.500000000000001e-29	29.2	-	-	303.0	95.2
Lac160LGG_01271	FM179322.1	macB	ARO:3000535	MacB is an ATP-binding cassette (ABC) transporter that exports macrolides with 14- or 15- membered lactones. It forms an antibiotic efflux complex with MacA and TolC.	efflux pump conferring antibiotic resistance	1.1000000000000001e-30	37.6	macrolide antibiotic	antibiotic efflux	317.0	92.0
Lac160LGG_01274	FM179322.1	Staphylococcus aureus cls conferring resistance to daptomycin	ARO:3003074	cls or cardiolipin synthetase is an inner membrane protein that is involved in membrane synthesis. Specific mutations in S. aureus can confer resistance to daptomycin.	antibiotic resistant gene variant or mutant;lipopeptide antibiotic resistance gene	1.0999999999999999e-91	37.8	-	-	846.0	99.6
Lac160LGG_01280	FM179322.1	Streptococcus pneumoniae PBP2x conferring resistance to amoxicillin	ARO:3003043	PBP2x is a penicillin-binding protein found in Streptococcus pneumoniae	antibiotic resistant gene variant or mutant;beta-lactam resistance gene	3.399999999999999e-116	36.1	carbapenem;cephalosporin;cephamycin;monobactam;penam	antibiotic target alteration	1059.0	98.5
Lac160LGG_01291	FM179322.1	Bifidobacteria intrinsic ileS conferring resistance to mupirocin	ARO:3003730	Bifidobacteria have an intrinsically resistant form of ileS (isoleucyl-tRNA synthetase) that confers resistance to mupirocin.	mupirocin resistance gene	2.7999999999999994e-86	27.7	-	-	802.0	91.5
Lac160LGG_01294	FM179322.1	qepA	ARO:3000448	QepA is a plasmid-mediated fluoroquinolone efflux pump found in E. coli. It is regulated by sox genes	efflux pump conferring antibiotic resistance	5.4e-33	26.3	fluoroquinolone antibiotic	antibiotic efflux	340.0	89.3
Lac160LGG_01303	FM179322.1	oleB	ARO:3003036	oleB is an ABC transporter in Streptomyces antibioticus and is involved in oleandomycin secretion	efflux pump conferring antibiotic resistance	1.4e-06	36.4	-	-	114.0	15.1
Lac160LGG_01327	FM179322.1	otrA	ARO:3002891	otrA is an oxytetracycline resistance ribosomal protection protein found in Streptomyces rimosus	antibiotic target protection protein;tetracycline resistance gene	2.7999999999999995e-26	40.0	-	-	283.0	22.5
Lac160LGG_01342	FM179322.1	Enterococcus faecium EF-Tu mutants conferring resistance to GE2270A	ARO:3003438	Sequence variants of Enterococcus faecium elongation factor Tu that confer resistance to GE2270A	antibiotic resistant gene variant or mutant;elfamycin resistance gene	5.099999999999998e-178	75.4	-	-	1590.0	98.7
Lac160LGG_01350	FM179322.1	sav1866	ARO:3000489	Sav1866 is a multidrug efflux pump in the Gram-positive Staphylococcus aureus. It is a homolog of the human ABC transporter Mdr1 and pumps out toxic compounds including verapamil	efflux pump conferring antibiotic resistance	4.899999999999999e-89	35.9	-	-	824.0	96.4
Lac160LGG_01357	FM179322.1	macB	ARO:3000535	MacB is an ATP-binding cassette (ABC) transporter that exports macrolides with 14- or 15- membered lactones. It forms an antibiotic efflux complex with MacA and TolC.	efflux pump conferring antibiotic resistance	7.6e-31	35.0	macrolide antibiotic	antibiotic efflux	319.0	85.5
Lac160LGG_01396	FM179322.1	srmB	ARO:3002828	srmB is an efflux pump found in Streptomyces ambofaciens that confers resistance to spiramycin	efflux pump conferring antibiotic resistance	1.1e-54	29.7	-	-	528.0	80.2
Lac160LGG_01397	FM179322.1	dfrE	ARO:3002875	dfrE is a chromosome-encoded dihydrofolate reductase found in Enterococcus faecalis	antibiotic target replacement protein;trimethoprim resistance gene	8.099999999999998e-70	77.1	diaminopyrimidine antibiotic	antibiotic target replacement	656.0	48.4
Lac160LGG_01398	FM179322.1	dfrA20	ARO:3003016	dfrA20 is a plasmid-encoded dihydrofolate reductase found in Pasteurella multocida	antibiotic target replacement protein;trimethoprim resistance gene	3.7e-18	36.4	-	-	208.0	76.1
Lac160LGG_01419	FM179322.1	Staphylococcus aureus parE conferring resistance to aminocoumarin	ARO:3003314	Point mutation in Staphylococcus aureus parE resulting in aminocoumarin resistance. Please note: the reference sequence associated with this model corresponds to Staphylococcus aureus MRSA parE	aminocoumarin resistance gene;antibiotic resistant gene variant or mutant	2.699999999999999e-256	66.8	-	-	2267.0	95.2
Lac160LGG_01420	FM179322.1	Streptococcus pneumoniae parC conferring resistance to fluoroquinolone	ARO:3003311	Point mutation in Streptococcus pneumoniae parC resulting in fluoroquinolone resistance	gene involved in self resistance to antibiotic;antibiotic resistant gene variant or mutant;fluoroquinolone resistance gene	1.5999999999999993e-239	51.9	-	-	2123.0	99.6
Lac160LGG_01427	FM179322.1	macB	ARO:3000535	MacB is an ATP-binding cassette (ABC) transporter that exports macrolides with 14- or 15- membered lactones. It forms an antibiotic efflux complex with MacA and TolC.	efflux pump conferring antibiotic resistance	2.4e-40	40.7	macrolide antibiotic	antibiotic efflux	401.0	86.3
Lac160LGG_01430	FM179322.1	mefB	ARO:3003107	mefB is a macrolide efflux gene located in the vicinity of sul3 in Escherichia coli.	efflux pump conferring antibiotic resistance	9.199999999999999e-34	27.9	macrolide antibiotic	antibiotic efflux	346.0	94.3
Lac160LGG_01469	FM179322.1	Staphylococcus aureus cls conferring resistance to daptomycin	ARO:3003074	cls or cardiolipin synthetase is an inner membrane protein that is involved in membrane synthesis. Specific mutations in S. aureus can confer resistance to daptomycin.	antibiotic resistant gene variant or mutant;lipopeptide antibiotic resistance gene	2.899999999999999e-119	45.0	-	-	1084.0	99.6
Lac160LGG_01476	FM179322.1	aminocoumarin resistant cysB	ARO:3003840	Positive regulator of gene expression in the cysteine regulon. cysB mutants confer resistance to novobiocin	aminocoumarin resistance gene	1.7e-16	27.4	-	-	196.0	64.5
Lac160LGG_01481	FM179322.1	vanHF	ARO:3002945	vanHF is a vanH variant in the vanF gene cluster	glycopeptide resistance gene;gene conferring antibiotic resistance via molecular bypass;antibiotic resistance gene cluster, cassette, or operon	3.3e-15	26.2	-	-	185.0	69.5
Lac160LGG_01487	FM179322.1	Streptococcus pneumoniae PBP1a conferring resistance to amoxicillin	ARO:3003041	PBP1a is a penicillin-binding protein found in Streptococcus pneumoniae	antibiotic resistant gene variant or mutant;beta-lactam resistance gene	1.1999999999999998e-154	45.4	carbapenem;cephalosporin;cephamycin;monobactam;penam	antibiotic target alteration	1391.0	89.7
Lac160LGG_01508	FM179322.1	lmrD	ARO:3002882	lmrD is a chromosomally-encoded efflux pump that confers resistance to lincosamides in Streptomyces lincolnensis and Lactococcus lactis. It can dimerize with lmrC	efflux pump conferring antibiotic resistance	4e-14	21.3	-	-	178.0	85.1
Lac160LGG_01547	FM179322.1	bcrA	ARO:3002987	bcrA is an ABC transporter found in Bacillus licheniformis that confers bacitracin resistance	efflux pump conferring antibiotic resistance	2.3e-16	28.4	-	-	194.0	76.4
Lac160LGG_01564	FM179322.1	drrA	ARO:3003944	Doxorubicin resistance ATP-binding protein DrrA (DrrA) is part of the drrAB efflux pump.	efflux pump conferring antibiotic resistance	3.9999999999999995e-31	31.6	-	-	322.0	80.4
Lac160LGG_01602	FM179322.1	tetB(P)	ARO:3000195	TetB(P) is a tetracycline ribosomal protection protein found on the same operon as tetA(P)	antibiotic target protection protein;tetracycline resistance gene	9.7e-19	37.1	tetracycline antibiotic	antibiotic target protection	218.0	24.2
Lac160LGG_01634	FM179322.1	sav1866	ARO:3000489	Sav1866 is a multidrug efflux pump in the Gram-positive Staphylococcus aureus. It is a homolog of the human ABC transporter Mdr1 and pumps out toxic compounds including verapamil	efflux pump conferring antibiotic resistance	5.599999999999998e-80	31.1	-	-	746.0	95.0
Lac160LGG_01635	FM179322.1	sav1866	ARO:3000489	Sav1866 is a multidrug efflux pump in the Gram-positive Staphylococcus aureus. It is a homolog of the human ABC transporter Mdr1 and pumps out toxic compounds including verapamil	efflux pump conferring antibiotic resistance	1.0999999999999999e-67	32.7	-	-	640.0	88.9
Lac160LGG_01655	FM179322.1	bcrA	ARO:3002987	bcrA is an ABC transporter found in Bacillus licheniformis that confers bacitracin resistance	efflux pump conferring antibiotic resistance	1.1e-21	29.3	-	-	241.0	65.0
Lac160LGG_01656	FM179322.1	macB	ARO:3000535	MacB is an ATP-binding cassette (ABC) transporter that exports macrolides with 14- or 15- membered lactones. It forms an antibiotic efflux complex with MacA and TolC.	efflux pump conferring antibiotic resistance	2.2000000000000002e-20	30.0	macrolide antibiotic	antibiotic efflux	230.0	72.4
Lac160LGG_01660	FM179322.1	mfd	ARO:3003844	mfd dissociates transcription elongation complexes blocked at nonpairing lesions and mediates recruitment of DNA repair proteins. The Mfd (mutation frequency decline) protein	antibiotic target protection protein;fluoroquinolone resistance gene	1.6999999999999998e-69	37.1	-	-	656.0	58.3
Lac160LGG_01679	FM179322.1	Mycobacterium tuberculosis tlyA mutations conferring resistance to aminoglycosides	ARO:3003445	Specific mutations that arise in Mycobacterium tuberculosis tlyA resulting in aminoglycosides resistance	antibiotic target modifying enzyme;antibiotic resistant gene variant or mutant;aminoglycoside resistance gene	5.0999999999999995e-44	41.8	aminoglycoside antibiotic	antibiotic target alteration	433.0	88.0
Lac160LGG_01694	FM179322.1	msbA	ARO:3003950	MsbA is a multidrug resistance transporter homolog from E. coli and belongs to a superfamily of transporters that contain an adenosine triphosphate (ATP) binding cassette (ABC) which is also called a nucleotide-binding domain (NBD). MsbA is a member of the MDR-ABC transporter group by sequence homology. MsbA transports lipid A	efflux pump conferring antibiotic resistance	1.2999999999999999e-11	23.0	nitroimidazole antibiotic	antibiotic efflux	156.0	84.7
Lac160LGG_01706	FM179322.1	Streptococcus pneumoniae PBP2b conferring resistance to amoxicillin	ARO:3003042	PBP2b is a penicillin-binding protein found in Streptococcus pneumoniae	antibiotic resistant gene variant or mutant;beta-lactam resistance gene	1.1999999999999997e-105	33.5	carbapenem;cephalosporin;cephamycin;monobactam;penam	antibiotic target alteration	968.0	96.0
Lac160LGG_01710	FM179322.1	Enterococcus faecium liaR mutant conferring daptomycin resistance	ARO:3003078	liaR is a response regulator found in the liaFSR signal transduction pathway. Mutations confer daptomycin resistance.	peptide antibiotic resistance gene;antibiotic resistant gene variant or mutant;lipopeptide antibiotic resistance gene	4.599999999999999e-80	71.9	peptide antibiotic	antibiotic target alteration	743.0	94.1
Lac160LGG_01711	FM179322.1	Enterococcus faecium liaS mutant conferring daptomycin resistance	ARO:3003079	liaS is a histidine kinase found in the liaFSR signal transduction pathway. Mutations confer daptomycin resistance.	peptide antibiotic resistance gene;antibiotic resistant gene variant or mutant;lipopeptide antibiotic resistance gene	5.699999999999999e-72	45.2	peptide antibiotic	antibiotic target alteration	675.0	98.0
Lac160LGG_01725	FM179322.1	arlS	ARO:3000839	ArlS is a protein histidine kinase that phosphorylates ArlR	efflux pump conferring antibiotic resistance;gene modulating antibiotic efflux	1.4000000000000002e-53	35.1	acridine dye;fluoroquinolone antibiotic	antibiotic efflux	518.0	60.2
Lac160LGG_01726	FM179322.1	arlR	ARO:3000838	ArlR is a response regulator that binds to the norA promoter to activate expression. ArlR must first be phosphorylated by ArlS.	efflux pump conferring antibiotic resistance;gene modulating antibiotic efflux	5.6999999999999986e-65	53.7	acridine dye;fluoroquinolone antibiotic	antibiotic efflux	613.0	99.6
Lac160LGG_01750	FM179322.1	facT	ARO:3001313	Efflux protein facT confers resistance to factumycin. The gene has been heterologously expressed in S. coelicolor and its function was confirmed (Thaker et al. Med. Chem. Commun. 2012	efflux pump conferring antibiotic resistance;elfamycin resistance gene	5.6e-32	27.2	-	-	331.0	88.4
Lac160LGG_01777	FM179322.1	bcrA	ARO:3002987	bcrA is an ABC transporter found in Bacillus licheniformis that confers bacitracin resistance	efflux pump conferring antibiotic resistance	5e-27	32.4	-	-	286.0	86.0
Lac160LGG_01796	FM179322.1	drrA	ARO:3003944	Doxorubicin resistance ATP-binding protein DrrA (DrrA) is part of the drrAB efflux pump.	efflux pump conferring antibiotic resistance	6.9e-19	27.8	-	-	216.0	94.1
Lac160LGG_01798	FM179322.1	Pseudomonas mutant PhoP conferring resistance to colistin	ARO:3003895	Mutations in Pseudomonas aeruginosa PhoP of the two-component PhoPQ regulatory system. Presence of mutation confers resistance to colistin.	efflux pump conferring antibiotic resistance;polymyxin resistance gene;gene modulating antibiotic efflux;gene altering cell wall charge conferring antibiotic resistance	1.6e-27	31.7	-	-	290.0	98.2
Lac160LGG_01799	FM179322.1	smeS	ARO:3003067	smeS is the protein kinase sensor component of a two component signal transduction system that includes smeR	efflux pump conferring antibiotic resistance;gene modulating antibiotic efflux	7.299999999999999e-14	24.3	aminoglycoside antibiotic;cephalosporin;cephamycin;penam	antibiotic efflux	174.0	82.0
Lac160LGG_01825	FM179322.1	tetT	ARO:3000193	Tet(T) is a ribosomal protection protein of streptococci. It is similar to Tet(Q).	antibiotic target protection protein;tetracycline resistance gene	2.2e-43	29.3	tetracycline antibiotic	antibiotic target protection	430.0	84.0
Lac160LGG_01851	FM179322.1	macB	ARO:3000535	MacB is an ATP-binding cassette (ABC) transporter that exports macrolides with 14- or 15- membered lactones. It forms an antibiotic efflux complex with MacA and TolC.	efflux pump conferring antibiotic resistance	1.6e-15	32.3	macrolide antibiotic	antibiotic efflux	187.0	84.0
Lac160LGG_01869	FM179322.1	macB	ARO:3000535	MacB is an ATP-binding cassette (ABC) transporter that exports macrolides with 14- or 15- membered lactones. It forms an antibiotic efflux complex with MacA and TolC.	efflux pump conferring antibiotic resistance	1.3e-49	36.9	macrolide antibiotic	antibiotic efflux	485.0	39.0
Lac160LGG_01930	FM179322.1	bcrA	ARO:3002987	bcrA is an ABC transporter found in Bacillus licheniformis that confers bacitracin resistance	efflux pump conferring antibiotic resistance	7.9e-30	32.9	-	-	311.0	67.9
Lac160LGG_01938	FM179322.1	lsaC	ARO:3003112	LsaC is an ABC efflux pump expressed in Streptococcus agalactiae. It confers resistance to lincomycin	efflux pump conferring antibiotic resistance	2.8999999999999997e-11	24.2	lincosamide antibiotic;pleuromutilin antibiotic;streptogramin antibiotic	antibiotic target protection	150.0	82.8
Lac160LGG_01940	FM179322.1	efrA	ARO:3003948	efrA is a part of the EfrAB efflux pump	efflux pump conferring antibiotic resistance	3.5e-14	27.9	fluoroquinolone antibiotic;macrolide antibiotic;rifamycin antibiotic	antibiotic efflux	176.0	73.0
Lac160LGG_01941	FM179322.1	macB	ARO:3000535	MacB is an ATP-binding cassette (ABC) transporter that exports macrolides with 14- or 15- membered lactones. It forms an antibiotic efflux complex with MacA and TolC.	efflux pump conferring antibiotic resistance	5.6e-19	30.0	macrolide antibiotic	antibiotic efflux	218.0	66.9
Lac160LGG_01947	FM179322.1	tlrC	ARO:3002827	tlrC is an efflux pump found in Streptomyces fradiae and confers resistance to mycinamicin	efflux pump conferring antibiotic resistance	1.8e-11	30.8	-	-	155.0	35.1
Lac160LGG_01948	FM179322.1	novA	ARO:3002522	A type III ABC transporter	efflux pump conferring antibiotic resistance	2.1000000000000002e-14	28.9	-	-	180.0	36.6
Lac160LGG_01986	FM179322.1	macB	ARO:3000535	MacB is an ATP-binding cassette (ABC) transporter that exports macrolides with 14- or 15- membered lactones. It forms an antibiotic efflux complex with MacA and TolC.	efflux pump conferring antibiotic resistance	2.6e-50	43.0	macrolide antibiotic	antibiotic efflux	487.0	88.5
Lac160LGG_02009	FM179322.1	macB	ARO:3000535	MacB is an ATP-binding cassette (ABC) transporter that exports macrolides with 14- or 15- membered lactones. It forms an antibiotic efflux complex with MacA and TolC.	efflux pump conferring antibiotic resistance	1.1999999999999998e-36	37.9	macrolide antibiotic	antibiotic efflux	369.0	90.2
Lac160LGG_02062	FM179322.1	lmrC	ARO:3002881	lmrC is a chromosomally-encoded efflux pump that confers resistance to lincosamides in Streptomyces lincolnensis and Lactococcus lactis. It can dimerize with lmrD	efflux pump conferring antibiotic resistance	3.1999999999999998e-21	30.2	-	-	237.0	67.3
Lac160LGG_02063	FM179322.1	macB	ARO:3000535	MacB is an ATP-binding cassette (ABC) transporter that exports macrolides with 14- or 15- membered lactones. It forms an antibiotic efflux complex with MacA and TolC.	efflux pump conferring antibiotic resistance	1.3e-23	31.2	macrolide antibiotic	antibiotic efflux	258.0	66.0
Lac160LGG_02067	FM179322.1	facT	ARO:3001313	Efflux protein facT confers resistance to factumycin. The gene has been heterologously expressed in S. coelicolor and its function was confirmed (Thaker et al. Med. Chem. Commun. 2012	efflux pump conferring antibiotic resistance;elfamycin resistance gene	1.3000000000000002e-18	22.8	-	-	216.0	90.8
Lac160LGG_02148	FM179322.1	bcrA	ARO:3002987	bcrA is an ABC transporter found in Bacillus licheniformis that confers bacitracin resistance	efflux pump conferring antibiotic resistance	4.4e-28	28.5	-	-	297.0	68.8
Lac160LGG_02163	FM179322.1	vanHO	ARO:3002948	vanHO is a vanH variant in the vanO gene cluster	glycopeptide resistance gene;gene conferring antibiotic resistance via molecular bypass;antibiotic resistance gene cluster, cassette, or operon	2.0999999999999998e-44	37.1	-	-	437.0	84.8
Lac160LGG_02184	FM179322.1	bcrA	ARO:3002987	bcrA is an ABC transporter found in Bacillus licheniformis that confers bacitracin resistance	efflux pump conferring antibiotic resistance	1.1999999999999998e-27	29.0	-	-	292.0	79.3
Lac160LGG_02187	FM179322.1	bcrA	ARO:3002987	bcrA is an ABC transporter found in Bacillus licheniformis that confers bacitracin resistance	efflux pump conferring antibiotic resistance	5.2e-23	28.2	-	-	252.0	75.3
Lac160LGG_02195	FM179322.1	sav1866	ARO:3000489	Sav1866 is a multidrug efflux pump in the Gram-positive Staphylococcus aureus. It is a homolog of the human ABC transporter Mdr1 and pumps out toxic compounds including verapamil	efflux pump conferring antibiotic resistance	1.4e-40	25.9	-	-	406.0	97.6
Lac160LGG_02196	FM179322.1	sav1866	ARO:3000489	Sav1866 is a multidrug efflux pump in the Gram-positive Staphylococcus aureus. It is a homolog of the human ABC transporter Mdr1 and pumps out toxic compounds including verapamil	efflux pump conferring antibiotic resistance	4e-27	26.3	-	-	290.0	79.4
Lac160LGG_02205	FM179322.1	novA	ARO:3002522	A type III ABC transporter	efflux pump conferring antibiotic resistance	8.300000000000001e-44	28.1	-	-	434.0	89.0
Lac160LGG_02206	FM179322.1	sav1866	ARO:3000489	Sav1866 is a multidrug efflux pump in the Gram-positive Staphylococcus aureus. It is a homolog of the human ABC transporter Mdr1 and pumps out toxic compounds including verapamil	efflux pump conferring antibiotic resistance	3.6e-47	26.0	-	-	463.0	91.7
Lac160LGG_02231	FM179322.1	lmrB	ARO:3002813	lmrB is a chromosomally-encoded efflux pump that confers resistance to lincosamides in Bacillus subtilis	efflux pump conferring antibiotic resistance	6.999999999999998e-89	38.9	lincosamide antibiotic	antibiotic efflux	822.0	98.8
Lac160LGG_02245	FM179322.1	drrA	ARO:3003944	Doxorubicin resistance ATP-binding protein DrrA (DrrA) is part of the drrAB efflux pump.	efflux pump conferring antibiotic resistance	7.9e-19	31.2	-	-	216.0	74.2
Lac160LGG_02248	FM179322.1	srmB	ARO:3002828	srmB is an efflux pump found in Streptomyces ambofaciens that confers resistance to spiramycin	efflux pump conferring antibiotic resistance	1.5999999999999998e-67	31.5	-	-	639.0	74.5
Lac160LGG_02270	FM179322.1	Listeria monocytogenes mprF	ARO:3003770	MprF is a integral membrane protein that modifies the negatively-charged phosphatidylglycerol on the membrane surface. This confers resistance to cationic peptides that disrupt the cell membrane	antibiotic target modifying enzyme;peptide antibiotic resistance gene	4.599999999999997e-232	47.8	peptide antibiotic	antibiotic target alteration	2059.0	97.6
Lac160LGG_02278	FM179322.1	mdtG	ARO:3001329	Efflux protien mdtG.	efflux pump conferring antibiotic resistance	3.499999999999999e-89	44.7	fosfomycin	antibiotic efflux	824.0	93.9
Lac160LGG_02281	FM179322.1	blt	ARO:3003006	blt is an MFS efflux pump that confers resistance to multiple drugs such as rhodamine and acridine dyes	efflux pump conferring antibiotic resistance	8.1e-06	22.5	acridine dye;fluoroquinolone antibiotic	antibiotic efflux	105.0	93.9
Lac160LGG_02318	FM179322.1	drrA	ARO:3003944	Doxorubicin resistance ATP-binding protein DrrA (DrrA) is part of the drrAB efflux pump.	efflux pump conferring antibiotic resistance	6.6e-18	24.7	-	-	208.0	73.2
Lac160LGG_02349	FM179322.1	oleC	ARO:3003748	oleC is an ABC transporter isolated from Streptomyces antibioticus and is involved in oleandomycin secretion.	efflux pump conferring antibiotic resistance	6.4e-13	22.7	-	-	165.0	65.3
Lac160LGG_02386	FM179322.1	sav1866	ARO:3000489	Sav1866 is a multidrug efflux pump in the Gram-positive Staphylococcus aureus. It is a homolog of the human ABC transporter Mdr1 and pumps out toxic compounds including verapamil	efflux pump conferring antibiotic resistance	2.2e-54	28.7	-	-	526.0	75.5
Lac160LGG_02398	FM179322.1	efpA	ARO:3003955	efpA is an MFS transporter found in Mycobacterium tuberculosis.	efflux pump conferring antibiotic resistance	3.2e-38	29.3	isoniazid;rifamycin antibiotic	antibiotic efflux	385.0	86.3
Lac160LGG_02421	FM179322.1	oleC	ARO:3003748	oleC is an ABC transporter isolated from Streptomyces antibioticus and is involved in oleandomycin secretion.	efflux pump conferring antibiotic resistance	3.5e-20	28.1	-	-	227.0	88.7
Lac160LGG_02438	FM179322.1	macB	ARO:3000535	MacB is an ATP-binding cassette (ABC) transporter that exports macrolides with 14- or 15- membered lactones. It forms an antibiotic efflux complex with MacA and TolC.	efflux pump conferring antibiotic resistance	5.9e-25	30.1	macrolide antibiotic	antibiotic efflux	268.0	93.6
Lac160LGG_02442	FM179322.1	sav1866	ARO:3000489	Sav1866 is a multidrug efflux pump in the Gram-positive Staphylococcus aureus. It is a homolog of the human ABC transporter Mdr1 and pumps out toxic compounds including verapamil	efflux pump conferring antibiotic resistance	7.599999999999999e-32	28.9	-	-	331.0	49.9
Lac160LGG_02443	FM179322.1	msbA	ARO:3003950	MsbA is a multidrug resistance transporter homolog from E. coli and belongs to a superfamily of transporters that contain an adenosine triphosphate (ATP) binding cassette (ABC) which is also called a nucleotide-binding domain (NBD). MsbA is a member of the MDR-ABC transporter group by sequence homology. MsbA transports lipid A	efflux pump conferring antibiotic resistance	2.2e-28	23.6	nitroimidazole antibiotic	antibiotic efflux	301.0	94.6
Lac160LGG_02451	FM179322.1	macB	ARO:3000535	MacB is an ATP-binding cassette (ABC) transporter that exports macrolides with 14- or 15- membered lactones. It forms an antibiotic efflux complex with MacA and TolC.	efflux pump conferring antibiotic resistance	7.5e-36	37.3	macrolide antibiotic	antibiotic efflux	362.0	92.4
Lac160LGG_02457	FM179322.1	lmrC	ARO:3002881	lmrC is a chromosomally-encoded efflux pump that confers resistance to lincosamides in Streptomyces lincolnensis and Lactococcus lactis. It can dimerize with lmrD	efflux pump conferring antibiotic resistance	5.2e-23	30.6	-	-	252.0	81.6
Lac160LGG_02458	FM179322.1	drrA	ARO:3003944	Doxorubicin resistance ATP-binding protein DrrA (DrrA) is part of the drrAB efflux pump.	efflux pump conferring antibiotic resistance	2.2000000000000002e-23	30.7	-	-	255.0	79.1
Lac160LGG_02488	FM179322.1	rpsJ	ARO:3003930	rpsJ is a tetracycline resistance protein identified in Neisseria gonorrhoeae. Tetracycline resistance is conferred by binding to the ribosome as a 30S ribosomal protection protein.	antibiotic target protection protein;tetracycline resistance gene	2.2999999999999997e-34	66.7	tetracycline antibiotic	antibiotic target protection	346.0	100.0
Lac160LGG_02493	FM179322.1	tetT	ARO:3000193	Tet(T) is a ribosomal protection protein of streptococci. It is similar to Tet(Q).	antibiotic target protection protein;tetracycline resistance gene	7.999999999999999e-78	28.0	tetracycline antibiotic	antibiotic target protection	728.0	93.9
Lac160LGG_02495	FM179322.1	Mycobacterium tuberculosis rpsL mutations conferring resistance to Streptomycin	ARO:3003395	Ribosomal protein S12 stabilizes the highly conserved	antibiotic resistant gene variant or mutant;aminoglycoside resistance gene	1.6e-41	63.2	aminoglycoside antibiotic	antibiotic target alteration	409.0	98.6
Lac160LGG_02497	FM179322.1	Staphylococcus aureus rpoC conferring resistance to daptomycin	ARO:3003291	Point mutations that occurs in Staphylococcus aureus rpoC resulting in resistance to daptomycin	antibiotic resistant gene variant or mutant;lipopeptide antibiotic resistance gene	0.0	69.5	-	-	4336.0	96.9
Lac160LGG_02498	FM179322.1	Staphylococcus aureus rpoB mutants conferring resistance to rifampicin	ARO:3003285	Point mutations that occurs in Staphylococcus aureus rpoB resulting in resistance to rifampicin	rifampin resistance gene;antibiotic resistant gene variant or mutant	0.0	71.7	peptide antibiotic;rifamycin antibiotic	antibiotic target alteration;antibiotic target replacement	4398.0	96.5
Lac160LGG_02521	FM179322.1	mfd	ARO:3003844	mfd dissociates transcription elongation complexes blocked at nonpairing lesions and mediates recruitment of DNA repair proteins. The Mfd (mutation frequency decline) protein	antibiotic target protection protein;fluoroquinolone resistance gene	8.199999999999995e-192	36.3	-	-	1713.0	91.3
Lac160LGG_02545	FM179322.1	Escherichia coli mutant murA conferring resistance to fosfomycin	ARO:3003775	murA or UDP-N-acetylglucosamine enolpyruvyl transferase catalyses the initial step in peptidoglycan biosynthesis and is inhibited by fosfomycin. Overexpression of murA through mutations such as Asp369Asn and Leu370Ile confers fosfomycin resistance. Extensive evidence has shown the significance of C115 mutations in conferring fosfomycin resistance since this residue represents a primary binding si…	fosfomycin resistance gene;antibiotic resistant gene variant or mutant	4.4999999999999994e-92	43.8	-	-	849.0	99.8
Lac160LGG_02565	FM179322.1	msbA	ARO:3003950	MsbA is a multidrug resistance transporter homolog from E. coli and belongs to a superfamily of transporters that contain an adenosine triphosphate (ATP) binding cassette (ABC) which is also called a nucleotide-binding domain (NBD). MsbA is a member of the MDR-ABC transporter group by sequence homology. MsbA transports lipid A	efflux pump conferring antibiotic resistance	1.1999999999999999e-19	29.6	nitroimidazole antibiotic	antibiotic efflux	222.0	94.0
Lac160LGG_02571	FM179322.1	Erm(34)	ARO:3000600	ErmD confers MLSb phenotype.	antibiotic target modifying enzyme;lincosamide resistance gene;macrolide resistance gene;streptogramin resistance gene	3.1e-23	30.0	-	-	254.0	88.1
Lac160LGG_02580	FM179322.1	sav1866	ARO:3000489	Sav1866 is a multidrug efflux pump in the Gram-positive Staphylococcus aureus. It is a homolog of the human ABC transporter Mdr1 and pumps out toxic compounds including verapamil	efflux pump conferring antibiotic resistance	4.7e-34	29.1	-	-	350.0	53.3
Lac160LGG_02581	FM179322.1	msbA	ARO:3003950	MsbA is a multidrug resistance transporter homolog from E. coli and belongs to a superfamily of transporters that contain an adenosine triphosphate (ATP) binding cassette (ABC) which is also called a nucleotide-binding domain (NBD). MsbA is a member of the MDR-ABC transporter group by sequence homology. MsbA transports lipid A	efflux pump conferring antibiotic resistance	9.699999999999998e-46	32.9	nitroimidazole antibiotic	antibiotic efflux	451.0	51.8
Lac160LGG_02613	FM179322.1	tlrC	ARO:3002827	tlrC is an efflux pump found in Streptomyces fradiae and confers resistance to mycinamicin	efflux pump conferring antibiotic resistance	1.7e-10	30.9	-	-	143.0	77.8
Lac160LGG_02616	FM179322.1	bcrA	ARO:3002987	bcrA is an ABC transporter found in Bacillus licheniformis that confers bacitracin resistance	efflux pump conferring antibiotic resistance	4.5e-28	29.2	-	-	296.0	67.7
Lac160LGG_02623	FM179322.1	oleC	ARO:3003748	oleC is an ABC transporter isolated from Streptomyces antibioticus and is involved in oleandomycin secretion.	efflux pump conferring antibiotic resistance	9.7e-42	37.9	-	-	413.0	90.1
Lac160LGG_02626	FM179322.1	msbA	ARO:3003950	MsbA is a multidrug resistance transporter homolog from E. coli and belongs to a superfamily of transporters that contain an adenosine triphosphate (ATP) binding cassette (ABC) which is also called a nucleotide-binding domain (NBD). MsbA is a member of the MDR-ABC transporter group by sequence homology. MsbA transports lipid A	efflux pump conferring antibiotic resistance	2.4e-34	24.8	nitroimidazole antibiotic	antibiotic efflux	352.0	86.5
Lac160LGG_02662	FM179322.1	lmrB	ARO:3002813	lmrB is a chromosomally-encoded efflux pump that confers resistance to lincosamides in Bacillus subtilis	efflux pump conferring antibiotic resistance	6.9e-70	37.0	lincosamide antibiotic	antibiotic efflux	658.0	96.7
Lac160LGG_02771	FM179322.1	macB	ARO:3000535	MacB is an ATP-binding cassette (ABC) transporter that exports macrolides with 14- or 15- membered lactones. It forms an antibiotic efflux complex with MacA and TolC.	efflux pump conferring antibiotic resistance	5.7999999999999994e-27	34.7	macrolide antibiotic	antibiotic efflux	287.0	56.3
Lac160LGG_02787	FM179322.1	qacH	ARO:3003836	qacH is a subunit of the qac multidrug efflux pump in Vibrio cholerae	efflux pump conferring antibiotic resistance	2.4e-10	33.3	fluoroquinolone antibiotic	antibiotic efflux	139.0	96.2
Lac160LGG_02812	FM179322.1	arlS	ARO:3000839	ArlS is a protein histidine kinase that phosphorylates ArlR	efflux pump conferring antibiotic resistance;gene modulating antibiotic efflux	8.5e-34	31.3	acridine dye;fluoroquinolone antibiotic	antibiotic efflux	348.0	37.7
Lac160LGG_02813	FM179322.1	vanRM	ARO:3002928	vanRM is a vanR variant found in the vanM gene cluster	glycopeptide resistance gene;gene conferring antibiotic resistance via molecular bypass;antibiotic resistance gene cluster, cassette, or operon	2.7e-54	47.1	glycopeptide antibiotic	antibiotic target alteration	521.0	94.9
Lac160LGG_02831	FM179322.1	tcmA	ARO:3003554	Major facilitator superfamily transporter. Resistance to tetracenomycin C by an active tetracenomycin C efflux system which is probably energized by transmembrane electrochemical gradients.	efflux pump conferring antibiotic resistance	4.3e-43	31.4	-	-	427.0	84.6
Lac160LGG_02849	FM179322.1	macB	ARO:3000535	MacB is an ATP-binding cassette (ABC) transporter that exports macrolides with 14- or 15- membered lactones. It forms an antibiotic efflux complex with MacA and TolC.	efflux pump conferring antibiotic resistance	1.4e-29	33.7	macrolide antibiotic	antibiotic efflux	308.0	94.8
Lac160LGG_02861	FM179322.1	macB	ARO:3000535	MacB is an ATP-binding cassette (ABC) transporter that exports macrolides with 14- or 15- membered lactones. It forms an antibiotic efflux complex with MacA and TolC.	efflux pump conferring antibiotic resistance	1.4999999999999998e-34	36.4	macrolide antibiotic	antibiotic efflux	351.0	87.0
Lac160LGG_02879	FM179322.1	kdpE	ARO:3003841	kdpE is a transcriptional activator that is part of the two-component system KdpD/KdpE that is studied for its regulatory role in potassium transport and has been identified as an adaptive regulator involved in the virulence and intracellular survival of pathogenic bacteria. kdpE regulates a range of virulence loci through direct promoter binding.	aminoglycoside resistance gene	1.1e-12	40.6	aminoglycoside antibiotic	antibiotic efflux	162.0	46.3
Lac160LGG_02920	FM179322.1	macB	ARO:3000535	MacB is an ATP-binding cassette (ABC) transporter that exports macrolides with 14- or 15- membered lactones. It forms an antibiotic efflux complex with MacA and TolC.	efflux pump conferring antibiotic resistance	8.199999999999998e-56	45.0	macrolide antibiotic	antibiotic efflux	534.0	96.9
Lac160LGG_02921	FM179322.1	macB	ARO:3000535	MacB is an ATP-binding cassette (ABC) transporter that exports macrolides with 14- or 15- membered lactones. It forms an antibiotic efflux complex with MacA and TolC.	efflux pump conferring antibiotic resistance	1.6e-35	29.7	macrolide antibiotic	antibiotic efflux	361.0	99.2
Lac160LGG_02936	FM179322.1	msbA	ARO:3003950	MsbA is a multidrug resistance transporter homolog from E. coli and belongs to a superfamily of transporters that contain an adenosine triphosphate (ATP) binding cassette (ABC) which is also called a nucleotide-binding domain (NBD). MsbA is a member of the MDR-ABC transporter group by sequence homology. MsbA transports lipid A	efflux pump conferring antibiotic resistance	7.7e-20	23.3	nitroimidazole antibiotic	antibiotic efflux	227.0	79.2
