# Supplementary material for: Assessing the Safety and Probiotic Characteristics of Lacticaseibacillus rhamnosus X253 via Complete Genome and Phenotype Analysis
Source: Microorganisms. 2023 Jan 5;11(1):140. doi: 10.3390/microorganisms11010140 (PMC9867440; doi:10.3390/microorganisms11010140)
Supplement: Supplementary file 1 [file microorganisms-11-00140-s001.zip › TableS3.X253.vfdb_core_anno.xls]

#Query	VFDB ID	Gi_num	VfdbGene	Gene_description	Species	VFs	VFs_Description	Level2	Level1	Identity(%)	Evalue	Score	Coverage(%)
Lac210KEM50_00125	VFG000344	16272073	hitC	iron(III) ABC transporter, ATP-binding protein	H.influenzae	HitABC	iron(III) ABC transporter, ATP-binding protein	Iron uptake system	Nonspecific virulence factor	26.1	1.9e-16	226	70.9
Lac210KEM50_00150	VFG000344	16272073	hitC	iron(III) ABC transporter, ATP-binding protein	H.influenzae	HitABC	iron(III) ABC transporter, ATP-binding protein	Iron uptake system	Nonspecific virulence factor	35.1	9.8e-29	202	84.1
Lac210KEM50_00180	VFG001306	21281862	cap8J	capsular polysaccharide synthesis enzyme Cap8J	S.aureus	Capsule	capsular polysaccharide synthesis enzyme Cap8J	Antiphagocytosis	Defensive virulence factors	34.8	3.4e-14	112	55.5
Lac210KEM50_00230	VFG002277	18309173	nagH	hyaluronidase	C.perfringens	mu-toxin	hyaluronidase	Exoenzyme	Nonspecific virulence factor	26.8	6.3e-12	224	14.6
Lac210KEM50_00300	VFG001415	15610623	lipF	Probable esterase/lipase LipF	M.tuberculosis	LipF	Probable esterase/lipase LipF	Cellular metabolism	Defensive virulence factors	31.3	9.9e-26	240	60.2
Lac210KEM50_00375	VFG000907	26249408	hlyB	Hemolysin B	E.coli	Hemolysin	Hemolysin B	-	-	31.7	3.9e-28	243	57.1
Lac210KEM50_00380	VFG000574	16767047	mgtB	Mg2+ transport protein	S.enterica	MgtBC	Mg2+ transport protein	-	-	30.6	8.7e-08	144	21.4
Lac210KEM50_00495	VFG010862	52841092	ccmA	ABC transporter involved in cytochrome c biogenesis, ATPase component CcmA	L.pneumophila	Cytochrome c muturation (ccm) locus	ABC transporter involved in cytochrome c biogenesis, ATPase component CcmA	-	-	30.9	2.5e-13	188	80.7
Lac210KEM50_00585	VFG000344	16272073	hitC	iron(III) ABC transporter, ATP-binding protein	H.influenzae	HitABC	iron(III) ABC transporter, ATP-binding protein	Iron uptake system	Nonspecific virulence factor	30.8	6.7e-25	221	68.8
Lac210KEM50_00635	VFG000344	16272073	hitC	iron(III) ABC transporter, ATP-binding protein	H.influenzae	HitABC	iron(III) ABC transporter, ATP-binding protein	Iron uptake system	Nonspecific virulence factor	35.1	3.6e-23	185	74.8
Lac210KEM50_00655	VFG000574	16767047	mgtB	Mg2+ transport protein	S.enterica	MgtBC	Mg2+ transport protein	-	-	36.0	2.8e-09	75	11.9
Lac210KEM50_00680	VFG005776	22536834	cylA	ABC (ATP-binding cassette) transporter CylA	S.agalactiae	Beta-hemolysin/cytolysin	ABC (ATP-binding cassette) transporter CylA	-	-	30.6	1.4e-27	242	76.7
Lac210KEM50_00955	VFG013248	16272034	msbA	lipid transporter ATP-binding/permease	H.influenzae	LOS	lipid transporter ATP-binding/permease	-	-	26.9	1.7e-11	208	91.6
Lac210KEM50_01195	VFG001386	15607897	phoP	Possible two component system response transcriptional positive regulator PhoP	M.tuberculosis	PhoP	Possible two component system response transcriptional positive regulator PhoP	Regulation	Regulation of virulence-associated genes	35.6	2.7e-31	225	97.8
Lac210KEM50_01200	VFG009810	15607898	phoR	Possible two component system response sensor kinase membrane associated PhoR	M.tuberculosis	PhoP/R	Possible two component system response sensor kinase membrane associated PhoR	-	-	27.1	5e-25	299	72.5
Lac210KEM50_01320	VFG044172	26250140	chuV	ATP-binding hydrophilic protein ChuV	E.coli	Chu	ATP-binding hydrophilic protein ChuV	-	-	27.0	1e-20	215	84.5
Lac210KEM50_01345	VFG001352	22537333	cpsA	CpsA responsible for transfer of CPS from the membrane lipid to the cell wall peptidoglycan	S.agalactiae	Capsule	CpsA responsible for transfer of CPS from the membrane lipid to the cell wall peptidoglycan	Antiphagocytosis	Defensive virulence factors	31.1	1.3e-22	241	64.8
Lac210KEM50_01365	VFG013354	16272808	kfiC	lipopolysaccharide biosynthesis protein	H.influenzae	LOS	lipopolysaccharide biosynthesis protein	-	-	41.4	1.5e-22	111	42.7
Lac210KEM50_01390	VFG002176	21693305	cylB	ABC-type transporter	E.faecalis	Cytolysin	ABC-type transporter	-	-	22.9	1.3e-09	223	41.4
Lac210KEM50_01445	VFG001206	15677997	fbpC	iron(III) ABC transporter, ATP-binding protein	N.meningitidis	FbpABC	iron(III) ABC transporter, ATP-binding protein	Iron uptake system	Nonspecific virulence factor	27.0	1.6e-19	256	97.7
Lac210KEM50_01450	VFG001206	15677997	fbpC	iron(III) ABC transporter, ATP-binding protein	N.meningitidis	FbpABC	iron(III) ABC transporter, ATP-binding protein	Iron uptake system	Nonspecific virulence factor	27.8	2.7e-18	227	94.5
Lac210KEM50_01670	VFG000841	75994495	hlyB	hemolysin transport protein	E.coli	Hemolysin	hemolysin transport protein	-	-	30.9	3.5e-22	246	40.3
Lac210KEM50_01695	VFG000344	16272073	hitC	iron(III) ABC transporter, ATP-binding protein	H.influenzae	HitABC	iron(III) ABC transporter, ATP-binding protein	Iron uptake system	Nonspecific virulence factor	31.3	2.3e-18	211	46.5
Lac210KEM50_01745	VFG001206	15677997	fbpC	iron(III) ABC transporter, ATP-binding protein	N.meningitidis	FbpABC	iron(III) ABC transporter, ATP-binding protein	Iron uptake system	Nonspecific virulence factor	28.2	2.3e-19	220	42.8
Lac210KEM50_01805	VFG037046	15676493	mntA	ABC transporter ATP-binding protein MntA	N.meningitidis	MntABC	ABC transporter ATP-binding protein MntA	Stress protein	Defensive virulence factors	26.9	4.3e-15	193	89.6
Lac210KEM50_02005	VFG000925	26246567	fepC	ferrienterobactin ABC transporter ATPase	E.coli	Enterobactin	ferrienterobactin ABC transporter ATPase	-	-	31.2	6.9e-28	247	42.2
Lac210KEM50_02015	VFG002197	29375537	bopD	sugar-binding transcriptional regulator, LacI family	E.faecalis	BopD	sugar-binding transcriptional regulator, LacI family	-	-	26.4	2.6e-22	314	89.7
Lac210KEM50_02230	VFG001971	15792761	kpsF	D-arabinose 5-phosphate isomerase	C.jejuni	Capsule	D-arabinose 5-phosphate isomerase	Adherence	Offensive virulence factors	43.3	8.8e-42	194	95.6
Lac210KEM50_02310	VFG009579	15608489	irtB	Iron-regulated transporter IrtB	M.tuberculosis	mycobactin	Iron-regulated transporter IrtB	-	-	31.9	3.4e-18	210	87.8
Lac210KEM50_02585	VFG005776	22536834	cylA	ABC (ATP-binding cassette) transporter CylA	S.agalactiae	Beta-hemolysin/cytolysin	ABC (ATP-binding cassette) transporter CylA	-	-	28.4	3.8e-15	222	85.2
Lac210KEM50_02595	VFG001386	15607897	phoP	Possible two component system response transcriptional positive regulator PhoP	M.tuberculosis	PhoP	Possible two component system response transcriptional positive regulator PhoP	Regulation	Regulation of virulence-associated genes	35.1	3.7e-33	225	97.8
Lac210KEM50_02605	VFG005776	22536834	cylA	ABC (ATP-binding cassette) transporter CylA	S.agalactiae	Beta-hemolysin/cytolysin	ABC (ATP-binding cassette) transporter CylA	-	-	30.8	1.3e-20	224	73.2
Lac210KEM50_02740	VFG000344	16272073	hitC	iron(III) ABC transporter, ATP-binding protein	H.influenzae	HitABC	iron(III) ABC transporter, ATP-binding protein	Iron uptake system	Nonspecific virulence factor	28.1	8.6e-21	228	83.0
Lac210KEM50_02765	VFG001269	33591935	cyaB	cyclolysin secretion ATP-binding protein	B.pertussis	Cya	cyclolysin secretion ATP-binding protein	Toxin	Offensive virulence factors	27.3	2.5e-49	576	97.9
Lac210KEM50_02770	VFG013248	16272034	msbA	lipid transporter ATP-binding/permease	H.influenzae	LOS	lipid transporter ATP-binding/permease	-	-	32.8	3.6e-67	530	88.0
Lac210KEM50_02830	VFG012509	26247127	iroC	ATP binding cassette transporter	E.coli	Salmochelin	ATP binding cassette transporter	-	-	26.3	9.7e-10	167	29.1
Lac210KEM50_02875	VFG005776	22536834	cylA	ABC (ATP-binding cassette) transporter CylA	S.agalactiae	Beta-hemolysin/cytolysin	ABC (ATP-binding cassette) transporter CylA	-	-	43.5	1.5e-42	230	75.4
Lac210KEM50_02915	VFG000575	16767048	mgtC	Mg2+ transport protein	S.enterica	MgtBC	Mg2+ transport protein	-	-	40.6	6.7e-19	128	57.9
Lac210KEM50_02925	VFG005776	22536834	cylA	ABC (ATP-binding cassette) transporter CylA	S.agalactiae	Beta-hemolysin/cytolysin	ABC (ATP-binding cassette) transporter CylA	-	-	28.1	1.4e-14	228	41.1
Lac210KEM50_02985	VFG002361	123443279	galE	UDP-glucose 4-epimerase	Y.enterocolitica	O-antigen	UDP-glucose 4-epimerase	-	-	41.8	3.3e-70	337	98.8
Lac210KEM50_03160	VFG005776	22536834	cylA	ABC (ATP-binding cassette) transporter CylA	S.agalactiae	Beta-hemolysin/cytolysin	ABC (ATP-binding cassette) transporter CylA	-	-	31.2	9.9e-17	237	87.3
Lac210KEM50_03170	VFG000574	16767047	mgtB	Mg2+ transport protein	S.enterica	MgtBC	Mg2+ transport protein	-	-	26.7	4.4e-61	893	94.7
Lac210KEM50_03190	VFG001386	15607897	phoP	Possible two component system response transcriptional positive regulator PhoP	M.tuberculosis	PhoP	Possible two component system response transcriptional positive regulator PhoP	Regulation	Regulation of virulence-associated genes	38.9	1.1e-40	226	96.1
Lac210KEM50_03195	VFG009810	15607898	phoR	Possible two component system response sensor kinase membrane associated PhoR	M.tuberculosis	PhoP/R	Possible two component system response sensor kinase membrane associated PhoR	-	-	33.0	1.6e-24	230	52.3
Lac210KEM50_03355	VFG013248	16272034	msbA	lipid transporter ATP-binding/permease	H.influenzae	LOS	lipid transporter ATP-binding/permease	-	-	23.6	1.1e-24	538	96.8
Lac210KEM50_03485	VFG006717	16803674	lap	Listeria adhesion protein Lap	L.monocytogenes	Lap	Listeria adhesion protein Lap	Adherence	Offensive virulence factors	61.5	4.4e-308	859	98.6
Lac210KEM50_03580	VFG000161	15597595	pvdD	pyoverdine synthetase D	P.aeruginosa	Pyoverdine	pyoverdine synthetase D	Iron uptake system	Nonspecific virulence factor	30.0	1.7e-54	504	96.4
Lac210KEM50_03585	VFG000130	15598744	algI	alginate o-acetyltransferase AlgI	P.aeruginosa	Alginate	alginate o-acetyltransferase AlgI	Antiphagocytosis	Defensive virulence factors	30.8	1e-25	247	59.0
Lac210KEM50_03605	VFG013265	16272217	orfM	deoxyribonucleotide triphosphate pyrophosphatase	H.influenzae	LOS	deoxyribonucleotide triphosphate pyrophosphatase	-	-	41.3	1.4e-32	189	39.0
Lac210KEM50_03660	VFG002197	29375537	bopD	sugar-binding transcriptional regulator, LacI family	E.faecalis	BopD	sugar-binding transcriptional regulator, LacI family	-	-	30.2	2.6e-35	331	97.3
Lac210KEM50_03745	VFG041304	52842179	lirB	Dot/Icm type IV secretion system effector LirB	L.pneumophila	Dot/Icm	Dot/Icm type IV secretion system effector LirB	Secretion system	Offensive virulence factors	44.6	4.3e-38	193	91.8
Lac210KEM50_04520	VFG001206	15677997	fbpC	iron(III) ABC transporter, ATP-binding protein	N.meningitidis	FbpABC	iron(III) ABC transporter, ATP-binding protein	Iron uptake system	Nonspecific virulence factor	30.0	2.5e-29	217	94.7
Lac210KEM50_04535	VFG001386	15607897	phoP	Possible two component system response transcriptional positive regulator PhoP	M.tuberculosis	PhoP	Possible two component system response transcriptional positive regulator PhoP	Regulation	Regulation of virulence-associated genes	41.3	1.6e-47	230	98.3
Lac210KEM50_04540	VFG009810	15607898	phoR	Possible two component system response sensor kinase membrane associated PhoR	M.tuberculosis	PhoP/R	Possible two component system response sensor kinase membrane associated PhoR	-	-	37.4	7e-33	227	40.5
Lac210KEM50_04560	VFG000344	16272073	hitC	iron(III) ABC transporter, ATP-binding protein	H.influenzae	HitABC	iron(III) ABC transporter, ATP-binding protein	Iron uptake system	Nonspecific virulence factor	28.4	1.4e-21	236	85.7
Lac210KEM50_04565	VFG000344	16272073	hitC	iron(III) ABC transporter, ATP-binding protein	H.influenzae	HitABC	iron(III) ABC transporter, ATP-binding protein	Iron uptake system	Nonspecific virulence factor	30.9	8.5e-26	246	95.7
Lac210KEM50_04610	VFG013327	30995397	yhxB/manB	phosphomannomutase	H.influenzae	LOS	phosphomannomutase	-	-	33.0	2.1e-72	587	98.6
Lac210KEM50_04625	VFG000907	26249408	hlyB	Hemolysin B	E.coli	Hemolysin	Hemolysin B	-	-	33.2	3.7e-25	223	96.8
Lac210KEM50_04675	VFG000077	16804506	clpP	ATP-dependent Clp protease proteolytic subunit	L.monocytogenes	ClpP	ATP-dependent Clp protease proteolytic subunit	Stress protein	Defensive virulence factors	69.7	3.1e-76	195	99.5
Lac210KEM50_04770	VFG045470	21693300	cylR2	cytolysin regulator R2	E.faecalis	Cytolysin	cytolysin regulator R2	-	-	44.1	1.8e-09	59	95.2
Lac210KEM50_04795	VFG000344	16272073	hitC	iron(III) ABC transporter, ATP-binding protein	H.influenzae	HitABC	iron(III) ABC transporter, ATP-binding protein	Iron uptake system	Nonspecific virulence factor	34.3	1.4e-47	350	94.6
Lac210KEM50_04830	VFG005776	22536834	cylA	ABC (ATP-binding cassette) transporter CylA	S.agalactiae	Beta-hemolysin/cytolysin	ABC (ATP-binding cassette) transporter CylA	-	-	26.8	2.7e-23	228	75.2
Lac210KEM50_04850	VFG002184	29376981	cpsG	MurB family protein	E.faecalis	Capsule	MurB family protein	Antiphagocytosis	Defensive virulence factors	40.4	5.2e-48	280	96.5
Lac210KEM50_04865	VFG000344	16272073	hitC	iron(III) ABC transporter, ATP-binding protein	H.influenzae	HitABC	iron(III) ABC transporter, ATP-binding protein	Iron uptake system	Nonspecific virulence factor	34.9	5.4e-50	312	84.8
Lac210KEM50_04900	VFG000574	16767047	mgtB	Mg2+ transport protein	S.enterica	MgtBC	Mg2+ transport protein	-	-	26.1	3.5e-61	909	92.0
Lac210KEM50_04915	VFG005776	22536834	cylA	ABC (ATP-binding cassette) transporter CylA	S.agalactiae	Beta-hemolysin/cytolysin	ABC (ATP-binding cassette) transporter CylA	-	-	29.1	4.3e-27	230	93.0
Lac210KEM50_04955	VFG001876	52841550	lspE	general secretion pathway protein E	L.pneumophila	lsp T2SS	general secretion pathway protein E	-	-	32.5	3.4e-31	268	88.2
Lac210KEM50_05145	VFG001386	15607897	phoP	Possible two component system response transcriptional positive regulator PhoP	M.tuberculosis	PhoP	Possible two component system response transcriptional positive regulator PhoP	Regulation	Regulation of virulence-associated genes	31.8	6.4e-31	233	95.9
Lac210KEM50_05150	VFG009810	15607898	phoR	Possible two component system response sensor kinase membrane associated PhoR	M.tuberculosis	PhoP/R	Possible two component system response sensor kinase membrane associated PhoR	-	-	28.7	3.6e-23	303	56.5
Lac210KEM50_05370	VFG002368	123443286	wbcG	putative glycosyltransferase	Y.enterocolitica	O-antigen	putative glycosyltransferase	-	-	37.3	2.2e-16	110	31.6
Lac210KEM50_05390	VFG000964	15675935	hasC	UDP-glucose pyrophosphorylase	S.pyogenes	Hyaluronic acid capsule	UDP-glucose pyrophosphorylase	Adherence	Offensive virulence factors	69.8	5.3e-115	298	96.1
Lac210KEM50_05445	VFG000670	24111748	gtrB	bactoprenol glucosyl transferase	S.flexneri	LPS	bactoprenol glucosyl transferase	-	-	37.6	1.1e-54	303	98.1
Lac210KEM50_05550	VFG000971	15675346	mf3	deoxyribonuclease	S.pyogenes	DNase	deoxyribonuclease	Exoenzyme	Nonspecific virulence factor	40.9	1.7e-19	137	44.2
Lac210KEM50_05565	VFG000319	15645303	wbpB	lipopolysaccharide biosynthesis protein	H.pylori	LPS	lipopolysaccharide biosynthesis protein	Adherence	Offensive virulence factors	37.0	2.4e-06	54	17.7
Lac210KEM50_05645	VFG012509	26247127	iroC	ATP binding cassette transporter	E.coli	Salmochelin	ATP binding cassette transporter	-	-	25.9	8.6e-50	567	97.4
Lac210KEM50_05650	VFG013248	16272034	msbA	lipid transporter ATP-binding/permease	H.influenzae	LOS	lipid transporter ATP-binding/permease	-	-	31.2	1.9e-71	522	82.8
Lac210KEM50_05725	VFG043340	52841984	fliI	flagellum-specific ATP synthase FliI	L.pneumophila	polar flagella	flagellum-specific ATP synthase FliI	-	-	29.1	2.9e-33	323	63.3
Lac210KEM50_05735	VFG001254	15596301	fliI	flagellum-specific ATP synthase FliI	P.aeruginosa	Flagella	flagellum-specific ATP synthase FliI	Adherence	Offensive virulence factors	32.7	5.8e-39	352	71.1
Lac210KEM50_05785	VFG045346	37679074	IlpA	immunogenic lipoprotein A	V.vulnificus	IlpA	immunogenic lipoprotein A	Adherence	Offensive virulence factors	38.5	3.1e-42	260	93.1
Lac210KEM50_05790	VFG045346	37679074	IlpA	immunogenic lipoprotein A	V.vulnificus	IlpA	immunogenic lipoprotein A	Adherence	Offensive virulence factors	37.7	4e-45	276	98.6
Lac210KEM50_05795	VFG000907	26249408	hlyB	Hemolysin B	E.coli	Hemolysin	Hemolysin B	-	-	34.6	3.2e-31	231	64.3
Lac210KEM50_05895	VFG037100	15675984	msrA/B(pilB)	trifunctional thioredoxin/methionine sulfoxide reductase A/B protein	N.meningitidis	MsrAB	trifunctional thioredoxin/methionine sulfoxide reductase A/B protein	Stress protein	Defensive virulence factors	34.7	7.8e-25	147	53.3
Lac210KEM50_05930	VFG001386	15607897	phoP	Possible two component system response transcriptional positive regulator PhoP	M.tuberculosis	PhoP	Possible two component system response transcriptional positive regulator PhoP	Regulation	Regulation of virulence-associated genes	32.0	3.1e-24	222	97.8
Lac210KEM50_05935	VFG005776	22536834	cylA	ABC (ATP-binding cassette) transporter CylA	S.agalactiae	Beta-hemolysin/cytolysin	ABC (ATP-binding cassette) transporter CylA	-	-	23.5	8.2e-23	306	97.1
Lac210KEM50_06005	VFG005776	22536834	cylA	ABC (ATP-binding cassette) transporter CylA	S.agalactiae	Beta-hemolysin/cytolysin	ABC (ATP-binding cassette) transporter CylA	-	-	30.7	2.3e-30	303	98.0
Lac210KEM50_06145	VFG011850	15791455	flhG	ATP-binding protein	C.jejuni	Flagella	ATP-binding protein	Invasion	Offensive virulence factors	38.2	1.5e-17	152	56.2
Lac210KEM50_06155	VFG005776	22536834	cylA	ABC (ATP-binding cassette) transporter CylA	S.agalactiae	Beta-hemolysin/cytolysin	ABC (ATP-binding cassette) transporter CylA	-	-	36.4	1.7e-27	195	90.6
Lac210KEM50_06315	VFG000366	16122162	ybtQ	inner membrane ABC-transporter YbtQ	Y.pestis	Yersiniabactin	inner membrane ABC-transporter YbtQ	Iron uptake system	Nonspecific virulence factor	30.2	4.8e-08	126	16.0
Lac210KEM50_06445	VFG000320	15646084	kdtB	lipopolysaccharide core biosynthesis protein	H.pylori	LPS	lipopolysaccharide core biosynthesis protein	Adherence	Offensive virulence factors	36.0	4.3e-26	150	89.8
Lac210KEM50_06520	VFG013248	16272034	msbA	lipid transporter ATP-binding/permease	H.influenzae	LOS	lipid transporter ATP-binding/permease	-	-	31.7	2e-70	575	97.8
Lac210KEM50_06555	VFG000344	16272073	hitC	iron(III) ABC transporter, ATP-binding protein	H.influenzae	HitABC	iron(III) ABC transporter, ATP-binding protein	Iron uptake system	Nonspecific virulence factor	35.1	1.5e-35	245	98.4
Lac210KEM50_06585	VFG032992	16803331	oatA	peptidoglycan O-acetyltransferase	L.monocytogenes	OatA	peptidoglycan O-acetyltransferase	-	-	34.4	4.7e-100	657	98.3
Lac210KEM50_06605	VFG000079	16802278	clpC	endopeptidase Clp ATP-binding chain C	L.monocytogenes	ClpC	endopeptidase Clp ATP-binding chain C	Stress protein	Defensive virulence factors	43.6	1.7e-179	872	99.3
Lac210KEM50_06755	VFG012509	26247127	iroC	ATP binding cassette transporter	E.coli	Salmochelin	ATP binding cassette transporter	-	-	26.9	6.4e-14	223	34.7
Lac210KEM50_06790	VFG037100	15675984	msrA/B(pilB)	trifunctional thioredoxin/methionine sulfoxide reductase A/B protein	N.meningitidis	MsrAB	trifunctional thioredoxin/methionine sulfoxide reductase A/B protein	Stress protein	Defensive virulence factors	36.8	2.6e-26	155	90.1
Lac210KEM50_06920	VFG012509	26247127	iroC	ATP binding cassette transporter	E.coli	Salmochelin	ATP binding cassette transporter	-	-	33.3	2.2e-21	210	77.7
Lac210KEM50_07030	VFG001329	22537348	pavA	adherence and virulence protein A	S.agalactiae	PavA	adherence and virulence protein A	-	-	43.2	5.5e-126	565	99.1
Lac210KEM50_07150	VFG044083	15597454	ptxR	transcriptional regulator PtxR	P.aeruginosa	pyoverdine	transcriptional regulator PtxR	-	-	34.1	1.8e-11	126	41.6
Lac210KEM50_07160	VFG002158	16802971	lplA1	lipoate protein ligase	L.monocytogenes	LplA1	lipoate protein ligase	-	-	47.3	6.7e-87	336	99.4
Lac210KEM50_07295	VFG013248	16272034	msbA	lipid transporter ATP-binding/permease	H.influenzae	LOS	lipid transporter ATP-binding/permease	-	-	20.9	6.6e-06	502	89.0
Lac210KEM50_07300	VFG001269	33591935	cyaB	cyclolysin secretion ATP-binding protein	B.pertussis	Cya	cyclolysin secretion ATP-binding protein	Toxin	Offensive virulence factors	26.7	6.4e-13	202	35.4
Lac210KEM50_07355	VFG000160	15597593	pvdE	pyoverdine biosynthesis protein PvdE	P.aeruginosa	Pyoverdine	pyoverdine biosynthesis protein PvdE	Iron uptake system	Nonspecific virulence factor	30.5	3.7e-09	105	79.8
Lac210KEM50_07420	VFG037100	15675984	msrA/B(pilB)	trifunctional thioredoxin/methionine sulfoxide reductase A/B protein	N.meningitidis	MsrAB	trifunctional thioredoxin/methionine sulfoxide reductase A/B protein	Stress protein	Defensive virulence factors	61.0	5.6e-46	136	90.5
Lac210KEM50_07440	VFG007023	15641459	rtxB	RTX toxin transporter RtxB	V.cholerae	RTX toxin	RTX toxin transporter RtxB	-	-	25.0	2.7e-15	224	70.4
Lac210KEM50_07465	VFG001826	15609720	relA	Probable GTP pyrophosphokinase RelA (ATP:GTP 3'-pyrophosphotransferase) (PPGPP synthetase I) ((P)PPGPP synthetase) (GTP diphosphokinase)	M.tuberculosis	RelA	Probable GTP pyrophosphokinase RelA (ATP:GTP 3'-pyrophosphotransferase) (PPGPP synthetase I) ((P)PPGPP synthetase) (GTP diphosphokinase)	Regulation	Regulation of virulence-associated genes	41.2	8.7e-164	720	96.4
Lac210KEM50_07700	VFG015000	15598845	mucP	metalloprotease protease	P.aeruginosa	Alginate regulation	metalloprotease protease	-	-	32.4	1.1e-25	219	48.7
Lac210KEM50_07705	VFG002189	29376986	cpsB	phosphatidate cytidylyltransferase	E.faecalis	Capsule	phosphatidate cytidylyltransferase	Antiphagocytosis	Defensive virulence factors	48.5	1.1e-63	268	99.6
Lac210KEM50_07710	VFG002190	29376987	cpsA	undecaprenyl diphosphate synthase	E.faecalis	Capsule	undecaprenyl diphosphate synthase	Antiphagocytosis	Defensive virulence factors	64.6	8.8e-84	237	94.4
Lac210KEM50_07760	VFG013248	16272034	msbA	lipid transporter ATP-binding/permease	H.influenzae	LOS	lipid transporter ATP-binding/permease	-	-	30.6	3.6e-67	579	95.3
Lac210KEM50_07765	VFG013248	16272034	msbA	lipid transporter ATP-binding/permease	H.influenzae	LOS	lipid transporter ATP-binding/permease	-	-	28.9	9e-63	523	88.0
Lac210KEM50_07860	VFG000344	16272073	hitC	iron(III) ABC transporter, ATP-binding protein	H.influenzae	HitABC	iron(III) ABC transporter, ATP-binding protein	Iron uptake system	Nonspecific virulence factor	30.0	1.3e-28	257	79.5
Lac210KEM50_07865	VFG007023	15641459	rtxB	RTX toxin transporter RtxB	V.cholerae	RTX toxin	RTX toxin transporter RtxB	-	-	28.6	1.3e-16	241	66.2
Lac210KEM50_07915	VFG002060	15595272	ppkA	serine/threonine protein kinase PpkA	P.aeruginosa	HSI-I	serine/threonine protein kinase PpkA	Secretion system	Offensive virulence factors	34.6	2.1e-44	298	44.4
Lac210KEM50_07920	VFG002061	15595273	pppA	Pseudomonas protein phosphatase PppA	P.aeruginosa	HSI-I	Pseudomonas protein phosphatase PppA	Secretion system	Offensive virulence factors	35.4	5.3e-25	212	85.8
Lac210KEM50_07930	VFG002230	17987701	wbkC	GDP-mannose 4,6-dehydratase / GDP-4-amino-4,6-dideoxy-D-mannose formyltransferase	B.melitensis	LPS	GDP-mannose 4,6-dehydratase / GDP-4-amino-4,6-dideoxy-D-mannose formyltransferase	-	-	36.8	1e-12	87	27.4
Lac210KEM50_07965	VFG037118	15676638	recN	DNA repair protein RecN	N.meningitidis	RecN	DNA repair protein RecN	Stress protein	Defensive virulence factors	32.2	1.2e-72	559	98.6
Lac210KEM50_08050	VFG000366	16122162	ybtQ	inner membrane ABC-transporter YbtQ	Y.pestis	Yersiniabactin	inner membrane ABC-transporter YbtQ	Iron uptake system	Nonspecific virulence factor	32.4	3.6e-13	179	30.3
Lac210KEM50_08125	VFG002440	53722543	bprB	two-component response regulator	B.pseudomallei	Bsa T3SS	two-component response regulator	Invasion	Offensive virulence factors	33.0	6.2e-25	206	91.9
Lac210KEM50_08195	VFG009810	15607898	phoR	Possible two component system response sensor kinase membrane associated PhoR	M.tuberculosis	PhoP/R	Possible two component system response sensor kinase membrane associated PhoR	-	-	30.7	2.3e-33	339	61.2
Lac210KEM50_08200	VFG001386	15607897	phoP	Possible two component system response transcriptional positive regulator PhoP	M.tuberculosis	PhoP	Possible two component system response transcriptional positive regulator PhoP	Regulation	Regulation of virulence-associated genes	36.1	5.4e-40	227	99.1
Lac210KEM50_08295	VFG022019	15607423	eccA3	Type VII secretion system protein EccA3	M.tuberculosis	ESX-3	Type VII secretion system protein EccA3	Secretion system	Offensive virulence factors	36.1	3e-43	266	29.5
Lac210KEM50_08395	VFG002409	21281992	essC	type VII secretion system protein EssC, FtsK/SpoIIIE family ATPase	S.aureus	Type VII secretion system	type VII secretion system protein EssC, FtsK/SpoIIIE family ATPase	Secretion system	Offensive virulence factors	31.8	5.4e-18	217	26.1
Lac210KEM50_08430	VFG013248	16272034	msbA	lipid transporter ATP-binding/permease	H.influenzae	LOS	lipid transporter ATP-binding/permease	-	-	26.6	2.7e-13	214	84.8
Lac210KEM50_08530	VFG002059	15595271	tagT	type six secretion associated protein TagT, ATP-binding component of ABC transporter	P.aeruginosa	HSI-I	type six secretion associated protein TagT, ATP-binding component of ABC transporter	Secretion system	Offensive virulence factors	37.6	7.7e-27	210	78.5
Lac210KEM50_08550	VFG000574	16767047	mgtB	Mg2+ transport protein	S.enterica	MgtBC	Mg2+ transport protein	-	-	29.2	2.2e-13	161	17.8
Lac210KEM50_08645	VFG000080	16803037	clpE	ATP-dependent protease	L.monocytogenes	ClpE	ATP-dependent protease	Stress protein	Defensive virulence factors	62.0	4.9e-233	697	98.4
Lac210KEM50_08775	VFG013248	16272034	msbA	lipid transporter ATP-binding/permease	H.influenzae	LOS	lipid transporter ATP-binding/permease	-	-	28.7	5.3e-12	223	86.8
Lac210KEM50_08795	VFG000574	16767047	mgtB	Mg2+ transport protein	S.enterica	MgtBC	Mg2+ transport protein	-	-	31.6	2e-77	741	79.6
Lac210KEM50_08865	VFG001206	15677997	fbpC	iron(III) ABC transporter, ATP-binding protein	N.meningitidis	FbpABC	iron(III) ABC transporter, ATP-binding protein	Iron uptake system	Nonspecific virulence factor	34.7	5.7e-33	236	30.3
Lac210KEM50_08905	VFG001859	52842863	feoB	ferrous iron transporter B	L.pneumophila	FeoAB	ferrous iron transporter B	Iron uptake system	Nonspecific virulence factor	36.4	3.6e-34	264	35.6
Lac210KEM50_09165	VFG007023	15641459	rtxB	RTX toxin transporter RtxB	V.cholerae	RTX toxin	RTX toxin transporter RtxB	-	-	28.0	1.5e-16	211	64.9
Lac210KEM50_09205	VFG000696	30962644	bexA	ATP-dependent polysaccharide export protein BexA	H.influenzae	Capsule	ATP-dependent polysaccharide export protein BexA	Antiphagocytosis	Defensive virulence factors	29.7	2.5e-11	185	77.3
Lac210KEM50_09235	VFG000907	26249408	hlyB	Hemolysin B	E.coli	Hemolysin	Hemolysin B	-	-	37.4	5.4e-27	206	84.2
Lac210KEM50_09240	VFG000344	16272073	hitC	iron(III) ABC transporter, ATP-binding protein	H.influenzae	HitABC	iron(III) ABC transporter, ATP-binding protein	Iron uptake system	Nonspecific virulence factor	30.5	6.8e-27	275	91.6
Lac210KEM50_09245	VFG000344	16272073	hitC	iron(III) ABC transporter, ATP-binding protein	H.influenzae	HitABC	iron(III) ABC transporter, ATP-binding protein	Iron uptake system	Nonspecific virulence factor	28.3	1.2e-22	247	69.2
Lac210KEM50_09275	VFG012509	26247127	iroC	ATP binding cassette transporter	E.coli	Salmochelin	ATP binding cassette transporter	-	-	24.1	5.4e-17	478	84.5
Lac210KEM50_09280	VFG000365	16122161	ybtP	lipoprotein inner membrane ABC-transporter	Y.pestis	Yersiniabactin	lipoprotein inner membrane ABC-transporter	Iron uptake system	Nonspecific virulence factor	25.5	1.6e-18	443	79.4
Lac210KEM50_09300	VFG045470	21693300	cylR2	cytolysin regulator R2	E.faecalis	Cytolysin	cytolysin regulator R2	-	-	49.2	2.2e-10	59	88.1
Lac210KEM50_09505	VFG001206	15677997	fbpC	iron(III) ABC transporter, ATP-binding protein	N.meningitidis	FbpABC	iron(III) ABC transporter, ATP-binding protein	Iron uptake system	Nonspecific virulence factor	35.1	8.7e-31	205	81.0
Lac210KEM50_09560	VFG001341	22537322	cpsJ	glycosyl transferase CpsJ(V)	S.agalactiae	Capsule	glycosyl transferase CpsJ(V)	Antiphagocytosis	Defensive virulence factors	23.4	2.6e-16	325	96.0
Lac210KEM50_09585	VFG000670	24111748	gtrB	bactoprenol glucosyl transferase	S.flexneri	LPS	bactoprenol glucosyl transferase	-	-	33.9	4.5e-43	310	92.4
Lac210KEM50_09590	VFG001373	15900286	cps4I	UDP-N-acetylglucosamine-2-epimerase	S.pneumoniae	Capsule	UDP-N-acetylglucosamine-2-epimerase	Antiphagocytosis	Defensive virulence factors	56.5	1.3e-115	359	96.0
Lac210KEM50_09600	VFG001369	15900279	cps4E	capsular polysaccharide biosynthesis protein Cps4E	S.pneumoniae	Capsule	capsular polysaccharide biosynthesis protein Cps4E	Antiphagocytosis	Defensive virulence factors	38.5	2.3e-29	179	38.4
Lac210KEM50_09610	VFG013354	16272808	kfiC	lipopolysaccharide biosynthesis protein	H.influenzae	LOS	lipopolysaccharide biosynthesis protein	-	-	37.7	3.9e-47	244	97.2
Lac210KEM50_09630	VFG001983	15792250	pebA	bifunctional adhesin/ABC transporter aspartate/glutamate-binding protein	C.jejuni	PEB1	bifunctional adhesin/ABC transporter aspartate/glutamate-binding protein	Adherence	Offensive virulence factors	34.0	1.8e-29	262	94.2
Lac210KEM50_09635	VFG000344	16272073	hitC	iron(III) ABC transporter, ATP-binding protein	H.influenzae	HitABC	iron(III) ABC transporter, ATP-binding protein	Iron uptake system	Nonspecific virulence factor	32.9	1.3e-31	216	88.5
Lac210KEM50_09670	VFG000070	16802625	iap/cwhA	P60 extracellular protein, invasion associated protein Iap	L.monocytogenes	p60	P60 extracellular protein, invasion associated protein Iap	Invasion	Offensive virulence factors	31.8	4.6e-10	239	57.1
Lac210KEM50_09750	VFG000080	16803037	clpE	ATP-dependent protease	L.monocytogenes	ClpE	ATP-dependent protease	Stress protein	Defensive virulence factors	49.9	4.8e-167	629	86.6
Lac210KEM50_09755	VFG001299	21281855	cap8C	capsular polysaccharide synthesis enzyme Cap8C	S.aureus	Capsule	capsular polysaccharide synthesis enzyme Cap8C	Antiphagocytosis	Defensive virulence factors	34.0	2.5e-41	250	98.4
Lac210KEM50_09765	VFG001348	22537329	cpsE	glycosyl transferase CpsE	S.agalactiae	Capsule	glycosyl transferase CpsE	Antiphagocytosis	Defensive virulence factors	47.0	2.4e-48	200	89.6
Lac210KEM50_09775	VFG013368	30995408	rffG	dTDP-glucose 46-dehydratase	H.influenzae	LOS	dTDP-glucose 46-dehydratase	-	-	44.7	5.8e-78	342	93.3
Lac210KEM50_09830	VFG001298	21281854	cap8B	capsular polysaccharide synthesis enzyme Cap8B	S.aureus	Capsule	capsular polysaccharide synthesis enzyme Cap8B	Antiphagocytosis	Defensive virulence factors	35.6	3.4e-35	219	87.6
Lac210KEM50_09835	VFG001297	21281853	cap8A	capsular polysaccharide synthesis enzyme	S.aureus	Capsule	capsular polysaccharide synthesis enzyme	Antiphagocytosis	Defensive virulence factors	27.4	1.6e-10	157	51.6
Lac210KEM50_09870	VFG007023	15641459	rtxB	RTX toxin transporter RtxB	V.cholerae	RTX toxin	RTX toxin transporter RtxB	-	-	31.8	2.5e-22	258	75.5
Lac210KEM50_09875	VFG002176	21693305	cylB	ABC-type transporter	E.faecalis	Cytolysin	ABC-type transporter	-	-	30.1	7.3e-20	226	64.0
Lac210KEM50_10095	VFG011399	17987115	fabZ	(3R)-hydroxymyristoyl ACP dehydratase	B.melitensis	LPS	(3R)-hydroxymyristoyl ACP dehydratase	-	-	47.7	1.6e-24	128	84.9
Lac210KEM50_10105	VFG005788	22536838	cylI	putative 3-ketoacyl-ACP synthase CylI	S.agalactiae	Beta-hemolysin/cytolysin	putative 3-ketoacyl-ACP synthase CylI	-	-	32.5	1.9e-40	397	97.5
Lac210KEM50_10110	VFG005767	22536831	cylG	3-ketoacyl-ACP-reductase CylG	S.agalactiae	Beta-hemolysin/cytolysin	3-ketoacyl-ACP-reductase CylG	-	-	36.8	7.8e-37	239	97.5
Lac210KEM50_10230	VFG001713	26249417	papX	PapX protein regulates flagellum synthesis to repress motility	E.coli	P fimbriae	PapX protein regulates flagellum synthesis to repress motility	-	-	31.6	1.5e-06	98	50.5
Lac210KEM50_10265	VFG013682	38234764	srtE	fimbrial associated sortase	C.diphtheriae	SpaH-type pili	fimbrial associated sortase	-	-	26.6	3.6e-07	128	53.6
Lac210KEM50_10290	VFG000344	16272073	hitC	iron(III) ABC transporter, ATP-binding protein	H.influenzae	HitABC	iron(III) ABC transporter, ATP-binding protein	Iron uptake system	Nonspecific virulence factor	36.5	1e-33	222	53.3
Lac210KEM50_10385	VFG015551	15595249	phzH	phenazine-modifying enzyme	P.aeruginosa	Phenazines biosynthesis	phenazine-modifying enzyme	-	-	28.5	2e-52	583	86.6
Lac210KEM50_10410	VFG001206	15677997	fbpC	iron(III) ABC transporter, ATP-binding protein	N.meningitidis	FbpABC	iron(III) ABC transporter, ATP-binding protein	Iron uptake system	Nonspecific virulence factor	28.9	2.9e-25	225	73.9
Lac210KEM50_10425	VFG005776	22536834	cylA	ABC (ATP-binding cassette) transporter CylA	S.agalactiae	Beta-hemolysin/cytolysin	ABC (ATP-binding cassette) transporter CylA	-	-	27.6	1.3e-19	225	75.3
Lac210KEM50_10455	VFG001269	33591935	cyaB	cyclolysin secretion ATP-binding protein	B.pertussis	Cya	cyclolysin secretion ATP-binding protein	Toxin	Offensive virulence factors	26.9	1.5e-40	550	97.4
Lac210KEM50_10460	VFG000365	16122161	ybtP	lipoprotein inner membrane ABC-transporter	Y.pestis	Yersiniabactin	lipoprotein inner membrane ABC-transporter	Iron uptake system	Nonspecific virulence factor	24.0	3.9e-23	504	85.5
Lac210KEM50_10475	VFG000365	16122161	ybtP	lipoprotein inner membrane ABC-transporter	Y.pestis	Yersiniabactin	lipoprotein inner membrane ABC-transporter	Iron uptake system	Nonspecific virulence factor	27.9	1.1e-44	563	94.4
Lac210KEM50_10480	VFG000366	16122162	ybtQ	inner membrane ABC-transporter YbtQ	Y.pestis	Yersiniabactin	inner membrane ABC-transporter YbtQ	Iron uptake system	Nonspecific virulence factor	28.1	6.4e-45	463	78.6
Lac210KEM50_10640	VFG001855	52840925	htpB	Hsp60, 60K heat shock protein HtpB	L.pneumophila	Hsp60	Hsp60, 60K heat shock protein HtpB	Adherence	Offensive virulence factors	57.1	3.9e-169	548	100.0
Lac210KEM50_10665	VFG001206	15677997	fbpC	iron(III) ABC transporter, ATP-binding protein	N.meningitidis	FbpABC	iron(III) ABC transporter, ATP-binding protein	Iron uptake system	Nonspecific virulence factor	27.3	1.9e-16	231	74.9
Lac210KEM50_10680	VFG001267	15599419	pchH	ABC transporter ATP-binding protein	P.aeruginosa	Pyochelin	ABC transporter ATP-binding protein	Iron uptake system	Nonspecific virulence factor	29.5	1.9e-13	193	29.7
Lac210KEM50_10820	VFG000974	15675796	scpA	C5a peptidase precursor	S.pyogenes	C5a peptidase	C5a peptidase precursor	Adherence	Offensive virulence factors	29.9	4.1e-51	705	34.9
Lac210KEM50_10825	VFG032878	16804258	prsA2	post translocation chaperone PrsA2	L.monocytogenes	PrsA2	post translocation chaperone PrsA2	-	-	35.3	9.7e-37	300	100.0
Lac210KEM50_10890	VFG000574	16767047	mgtB	Mg2+ transport protein	S.enterica	MgtBC	Mg2+ transport protein	-	-	43.4	7.1e-205	903	99.7
Lac210KEM50_11020	VFG007023	15641459	rtxB	RTX toxin transporter RtxB	V.cholerae	RTX toxin	RTX toxin transporter RtxB	-	-	26.2	5.3e-16	210	66.7
Lac210KEM50_11110	VFG001206	15677997	fbpC	iron(III) ABC transporter, ATP-binding protein	N.meningitidis	FbpABC	iron(III) ABC transporter, ATP-binding protein	Iron uptake system	Nonspecific virulence factor	30.3	1.3e-20	218	69.1
Lac210KEM50_11160	VFG013070	82778664	shuV	ATP-binding component of hemin transport system	S.dysenteriae	Shu	ATP-binding component of hemin transport system	-	-	29.7	2e-15	256	82.1
Lac210KEM50_11270	VFG000344	16272073	hitC	iron(III) ABC transporter, ATP-binding protein	H.influenzae	HitABC	iron(III) ABC transporter, ATP-binding protein	Iron uptake system	Nonspecific virulence factor	32.9	5.1e-27	225	100.0
Lac210KEM50_11280	VFG042979	29375670	srtC	sortase	E.faecalis	Ebp pili	sortase	Adherence	Offensive virulence factors	42.1	3.4e-57	280	97.8
Lac210KEM50_11360	VFG001269	33591935	cyaB	cyclolysin secretion ATP-binding protein	B.pertussis	Cya	cyclolysin secretion ATP-binding protein	Toxin	Offensive virulence factors	32.4	3e-65	524	99.4
Lac210KEM50_11485	VFG000574	16767047	mgtB	Mg2+ transport protein	S.enterica	MgtBC	Mg2+ transport protein	-	-	27.5	2.3e-33	448	46.1
Lac210KEM50_11520	VFG002165	29376585	efaA	endocarditis specific antigen	E.faecalis	EfaA	endocarditis specific antigen	Adherence	Offensive virulence factors	61.0	2.7e-98	282	89.5
Lac210KEM50_11530	VFG037046	15676493	mntA	ABC transporter ATP-binding protein MntA	N.meningitidis	MntABC	ABC transporter ATP-binding protein MntA	Stress protein	Defensive virulence factors	36.4	6.5e-39	228	92.3
Lac210KEM50_11545	VFG037082	15676491	mntC	periplasmic binding protein MntC	N.meningitidis	MntABC	periplasmic binding protein MntC	Stress protein	Defensive virulence factors	25.1	2.5e-08	255	75.7
Lac210KEM50_11595	VFG000168	15599424	pchD	pyochelin biosynthesis protein PchD	P.aeruginosa	Pyochelin	pyochelin biosynthesis protein PchD	Iron uptake system	Nonspecific virulence factor	26.4	1.8e-30	489	91.8
Lac210KEM50_11605	VFG000344	16272073	hitC	iron(III) ABC transporter, ATP-binding protein	H.influenzae	HitABC	iron(III) ABC transporter, ATP-binding protein	Iron uptake system	Nonspecific virulence factor	34.2	2.5e-32	219	86.3
Lac210KEM50_11635	VFG009579	15608489	irtB	Iron-regulated transporter IrtB	M.tuberculosis	mycobactin	Iron-regulated transporter IrtB	-	-	33.1	3.5e-33	242	39.3
Lac210KEM50_11640	VFG007023	15641459	rtxB	RTX toxin transporter RtxB	V.cholerae	RTX toxin	RTX toxin transporter RtxB	-	-	30.3	2.1e-35	337	56.0
Lac210KEM50_11670	VFG001206	15677997	fbpC	iron(III) ABC transporter, ATP-binding protein	N.meningitidis	FbpABC	iron(III) ABC transporter, ATP-binding protein	Iron uptake system	Nonspecific virulence factor	31.1	6.7e-25	225	94.1
Lac210KEM50_11695	VFG001206	15677997	fbpC	iron(III) ABC transporter, ATP-binding protein	N.meningitidis	FbpABC	iron(III) ABC transporter, ATP-binding protein	Iron uptake system	Nonspecific virulence factor	30.8	4.3e-26	237	81.9
Lac210KEM50_11700	VFG001206	15677997	fbpC	iron(III) ABC transporter, ATP-binding protein	N.meningitidis	FbpABC	iron(III) ABC transporter, ATP-binding protein	Iron uptake system	Nonspecific virulence factor	32.6	8.4e-27	236	83.8
Lac210KEM50_11885	VFG043508	29374740	fss1	Enterococcus faecalis surface protein Fss1, fibrinogen binding protein	E.faecalis	Fibrinogen binding protein	Enterococcus faecalis surface protein Fss1, fibrinogen binding protein	-	-	26.2	1.7e-47	1088	30.0
Lac210KEM50_11910	VFG000079	16802278	clpC	endopeptidase Clp ATP-binding chain C	L.monocytogenes	ClpC	endopeptidase Clp ATP-binding chain C	Stress protein	Defensive virulence factors	60.5	4.1e-279	815	97.5
Lac210KEM50_12255	VFG012509	26247127	iroC	ATP binding cassette transporter	E.coli	Salmochelin	ATP binding cassette transporter	-	-	33.8	4.1e-21	216	95.4
Lac210KEM50_12320	VFG000366	16122162	ybtQ	inner membrane ABC-transporter YbtQ	Y.pestis	Yersiniabactin	inner membrane ABC-transporter YbtQ	Iron uptake system	Nonspecific virulence factor	35.5	4.5e-41	341	55.6
Lac210KEM50_12325	VFG000366	16122162	ybtQ	inner membrane ABC-transporter YbtQ	Y.pestis	Yersiniabactin	inner membrane ABC-transporter YbtQ	Iron uptake system	Nonspecific virulence factor	29.2	4.4e-47	490	75.8
Lac210KEM50_12330	VFG045470	21693300	cylR2	cytolysin regulator R2	E.faecalis	Cytolysin	cytolysin regulator R2	-	-	43.1	6.8e-10	58	82.9
Lac210KEM50_12455	VFG001206	15677997	fbpC	iron(III) ABC transporter, ATP-binding protein	N.meningitidis	FbpABC	iron(III) ABC transporter, ATP-binding protein	Iron uptake system	Nonspecific virulence factor	41.0	4.3e-43	244	74.9
Lac210KEM50_12490	VFG005776	22536834	cylA	ABC (ATP-binding cassette) transporter CylA	S.agalactiae	Beta-hemolysin/cytolysin	ABC (ATP-binding cassette) transporter CylA	-	-	37.0	2.4e-33	200	77.8
Lac210KEM50_12510	VFG013248	16272034	msbA	lipid transporter ATP-binding/permease	H.influenzae	LOS	lipid transporter ATP-binding/permease	-	-	25.6	5.3e-30	488	87.4
Lac210KEM50_12835	VFG002196	29377483	EF3023	polysaccharide lyase, family 8	E.faecalis	Hyaluronidase	polysaccharide lyase, family 8	Exoenzyme	Nonspecific virulence factor	48.7	6.4e-250	932	90.8
Lac210KEM50_12885	VFG002176	21693305	cylB	ABC-type transporter	E.faecalis	Cytolysin	ABC-type transporter	-	-	25.1	2.2e-20	414	72.6
Lac210KEM50_13050	VFG000974	15675796	scpA	C5a peptidase precursor	S.pyogenes	C5a peptidase	C5a peptidase precursor	Adherence	Offensive virulence factors	27.0	1.2e-23	515	30.7
Lac210KEM50_13110	VFG002196	29377483	EF3023	polysaccharide lyase, family 8	E.faecalis	Hyaluronidase	polysaccharide lyase, family 8	Exoenzyme	Nonspecific virulence factor	27.7	5.6e-15	368	19.7
Lac210KEM50_13155	VFG001206	15677997	fbpC	iron(III) ABC transporter, ATP-binding protein	N.meningitidis	FbpABC	iron(III) ABC transporter, ATP-binding protein	Iron uptake system	Nonspecific virulence factor	40.1	4.4e-47	252	66.8
Lac210KEM50_13235	VFG002176	21693305	cylB	ABC-type transporter	E.faecalis	Cytolysin	ABC-type transporter	-	-	23.6	7.5e-24	445	78.2
Lac210KEM50_13330	VFG000574	16767047	mgtB	Mg2+ transport protein	S.enterica	MgtBC	Mg2+ transport protein	-	-	28.4	5e-08	155	21.4
Lac210KEM50_13345	VFG014950	15595963	mucD	serine protease MucD precursor	P.aeruginosa	Alginate regulation	serine protease MucD precursor	-	-	38.5	4.4e-38	301	67.8
Lac210KEM50_13365	VFG009810	15607898	phoR	Possible two component system response sensor kinase membrane associated PhoR	M.tuberculosis	PhoP/R	Possible two component system response sensor kinase membrane associated PhoR	-	-	34.3	6.8e-32	271	41.4
Lac210KEM50_13370	VFG001386	15607897	phoP	Possible two component system response transcriptional positive regulator PhoP	M.tuberculosis	PhoP	Possible two component system response transcriptional positive regulator PhoP	Regulation	Regulation of virulence-associated genes	40.5	1.9e-43	232	97.5
Lac210KEM50_13525	VFG000344	16272073	hitC	iron(III) ABC transporter, ATP-binding protein	H.influenzae	HitABC	iron(III) ABC transporter, ATP-binding protein	Iron uptake system	Nonspecific virulence factor	36.0	1.4e-36	242	97.2
Lac210KEM50_13575	VFG001206	15677997	fbpC	iron(III) ABC transporter, ATP-binding protein	N.meningitidis	FbpABC	iron(III) ABC transporter, ATP-binding protein	Iron uptake system	Nonspecific virulence factor	34.6	2.8e-34	234	94.7
Lac210KEM50_13765	VFG000344	16272073	hitC	iron(III) ABC transporter, ATP-binding protein	H.influenzae	HitABC	iron(III) ABC transporter, ATP-binding protein	Iron uptake system	Nonspecific virulence factor	34.5	1.7e-33	223	95.6
Lac210KEM50_13815	VFG045346	37679074	IlpA	immunogenic lipoprotein A	V.vulnificus	IlpA	immunogenic lipoprotein A	Adherence	Offensive virulence factors	35.6	1.6e-41	270	96.4
Lac210KEM50_13870	VFG002176	21693305	cylB	ABC-type transporter	E.faecalis	Cytolysin	ABC-type transporter	-	-	23.9	6.6e-20	435	74.4
