# Supplementary material for: Assessing the Safety and Probiotic Characteristics of Lacticaseibacillus rhamnosus X253 via Complete Genome and Phenotype Analysis
Source: Microorganisms. 2023 Jan 5;11(1):140. doi: 10.3390/microorganisms11010140 (PMC9867440; doi:10.3390/microorganisms11010140)
Supplement: Supplementary file 1 [file microorganisms-11-00140-s001.zip › TableS4.GG.vfdb_core_anno.xls]

#Query	VFDB ID	Gi_num	VfdbGene	Gene_description	Species	VFs	VFs_Description	Level2	Level1	Identity(%)	Evalue	Score	Coverage(%)
Lac160LGG_00028	VFG000344	16272073	hitC	iron(III) ABC transporter, ATP-binding protein	H.influenzae	HitABC	iron(III) ABC transporter, ATP-binding protein	Iron uptake system	Nonspecific virulence factor	26.1	1.1e-16	218	70.9
Lac160LGG_00033	VFG000344	16272073	hitC	iron(III) ABC transporter, ATP-binding protein	H.influenzae	HitABC	iron(III) ABC transporter, ATP-binding protein	Iron uptake system	Nonspecific virulence factor	35.1	9.8e-29	202	84.1
Lac160LGG_00039	VFG001306	21281862	cap8J	capsular polysaccharide synthesis enzyme Cap8J	S.aureus	Capsule	capsular polysaccharide synthesis enzyme Cap8J	Antiphagocytosis	Defensive virulence factors	34.8	3.4e-14	112	55.5
Lac160LGG_00051	VFG002277	18309173	nagH	hyaluronidase	C.perfringens	mu-toxin	hyaluronidase	Exoenzyme	Nonspecific virulence factor	26.4	2e-10	227	14.8
Lac160LGG_00065	VFG001415	15610623	lipF	Probable esterase/lipase LipF	M.tuberculosis	LipF	Probable esterase/lipase LipF	Cellular metabolism	Defensive virulence factors	30.8	2.2e-25	240	60.2
Lac160LGG_00078	VFG000907	26249408	hlyB	Hemolysin B	E.coli	Hemolysin	Hemolysin B	-	-	31.7	3.9e-28	243	57.1
Lac160LGG_00082	VFG000574	16767047	mgtB	Mg2+ transport protein	S.enterica	MgtBC	Mg2+ transport protein	-	-	30.6	8.7e-08	144	21.4
Lac160LGG_00130	VFG000344	16272073	hitC	iron(III) ABC transporter, ATP-binding protein	H.influenzae	HitABC	iron(III) ABC transporter, ATP-binding protein	Iron uptake system	Nonspecific virulence factor	35.1	2.8e-23	185	74.8
Lac160LGG_00135	VFG000574	16767047	mgtB	Mg2+ transport protein	S.enterica	MgtBC	Mg2+ transport protein	-	-	36.0	2.8e-09	75	11.9
Lac160LGG_00172	VFG009579	15608489	irtB	Iron-regulated transporter IrtB	M.tuberculosis	mycobactin	Iron-regulated transporter IrtB	-	-	32.3	9.6e-19	223	82.7
Lac160LGG_00209	VFG013248	16272034	msbA	lipid transporter ATP-binding/permease	H.influenzae	LOS	lipid transporter ATP-binding/permease	-	-	22.8	3.3e-24	508	90.7
Lac160LGG_00252	VFG001386	15607897	phoP	Possible two component system response transcriptional positive regulator PhoP	M.tuberculosis	PhoP	Possible two component system response transcriptional positive regulator PhoP	Regulation	Regulation of virulence-associated genes	35.6	2.7e-31	225	97.8
Lac160LGG_00253	VFG009810	15607898	phoR	Possible two component system response sensor kinase membrane associated PhoR	M.tuberculosis	PhoP/R	Possible two component system response sensor kinase membrane associated PhoR	-	-	27.1	5e-25	299	72.5
Lac160LGG_00281	VFG001341	22537322	cpsJ	glycosyl transferase CpsJ(V)	S.agalactiae	Capsule	glycosyl transferase CpsJ(V)	Antiphagocytosis	Defensive virulence factors	26.4	9e-07	129	36.9
Lac160LGG_00285	VFG044172	26250140	chuV	ATP-binding hydrophilic protein ChuV	E.coli	Chu	ATP-binding hydrophilic protein ChuV	-	-	27.0	1e-20	215	84.5
Lac160LGG_00290	VFG001352	22537333	cpsA	CpsA responsible for transfer of CPS from the membrane lipid to the cell wall peptidoglycan	S.agalactiae	Capsule	CpsA responsible for transfer of CPS from the membrane lipid to the cell wall peptidoglycan	Antiphagocytosis	Defensive virulence factors	31.1	1.3e-22	241	64.8
Lac160LGG_00295	VFG013354	16272808	kfiC	lipopolysaccharide biosynthesis protein	H.influenzae	LOS	lipopolysaccharide biosynthesis protein	-	-	41.4	1.5e-22	111	42.7
Lac160LGG_00300	VFG002176	21693305	cylB	ABC-type transporter	E.faecalis	Cytolysin	ABC-type transporter	-	-	22.9	1e-09	223	41.4
Lac160LGG_00316	VFG001206	15677997	fbpC	iron(III) ABC transporter, ATP-binding protein	N.meningitidis	FbpABC	iron(III) ABC transporter, ATP-binding protein	Iron uptake system	Nonspecific virulence factor	27.3	7.1e-20	256	97.7
Lac160LGG_00317	VFG001206	15677997	fbpC	iron(III) ABC transporter, ATP-binding protein	N.meningitidis	FbpABC	iron(III) ABC transporter, ATP-binding protein	Iron uptake system	Nonspecific virulence factor	27.8	6.1e-18	227	94.1
Lac160LGG_00362	VFG000841	75994495	hlyB	hemolysin transport protein	E.coli	Hemolysin	hemolysin transport protein	-	-	27.4	2.9e-32	445	72.7
Lac160LGG_00364	VFG000344	16272073	hitC	iron(III) ABC transporter, ATP-binding protein	H.influenzae	HitABC	iron(III) ABC transporter, ATP-binding protein	Iron uptake system	Nonspecific virulence factor	31.3	5.1e-18	211	46.5
Lac160LGG_00419	VFG002197	29375537	bopD	sugar-binding transcriptional regulator, LacI family	E.faecalis	BopD	sugar-binding transcriptional regulator, LacI family	-	-	23.5	5.5e-20	345	97.4
Lac160LGG_00430	VFG000925	26246567	fepC	ferrienterobactin ABC transporter ATPase	E.coli	Enterobactin	ferrienterobactin ABC transporter ATPase	-	-	31.2	6.9e-28	247	42.2
Lac160LGG_00441	VFG042979	29375670	srtC	sortase	E.faecalis	Ebp pili	sortase	Adherence	Offensive virulence factors	44.6	2.8e-59	278	77.4
Lac160LGG_00444	VFG042976	29375667	ebpA	endocarditis and biofilm-associated pilus tip protein EbpA	E.faecalis	Ebp pili	endocarditis and biofilm-associated pilus tip protein EbpA	Adherence	Offensive virulence factors	34.5	1.6e-103	823	86.7
Lac160LGG_00456	VFG000574	16767047	mgtB	Mg2+ transport protein	S.enterica	MgtBC	Mg2+ transport protein	-	-	27.6	1.3e-68	946	97.2
Lac160LGG_00478	VFG001206	15677997	fbpC	iron(III) ABC transporter, ATP-binding protein	N.meningitidis	FbpABC	iron(III) ABC transporter, ATP-binding protein	Iron uptake system	Nonspecific virulence factor	38.1	1e-36	239	96.0
Lac160LGG_00490	VFG009579	15608489	irtB	Iron-regulated transporter IrtB	M.tuberculosis	mycobactin	Iron-regulated transporter IrtB	-	-	32.9	4.1e-19	210	87.8
Lac160LGG_00511	VFG005776	22536834	cylA	ABC (ATP-binding cassette) transporter CylA	S.agalactiae	Beta-hemolysin/cytolysin	ABC (ATP-binding cassette) transporter CylA	-	-	25.4	4.6e-15	205	87.2
Lac160LGG_00546	VFG005776	22536834	cylA	ABC (ATP-binding cassette) transporter CylA	S.agalactiae	Beta-hemolysin/cytolysin	ABC (ATP-binding cassette) transporter CylA	-	-	28.4	2.9e-15	222	85.2
Lac160LGG_00548	VFG001386	15607897	phoP	Possible two component system response transcriptional positive regulator PhoP	M.tuberculosis	PhoP	Possible two component system response transcriptional positive regulator PhoP	Regulation	Regulation of virulence-associated genes	35.1	6.4e-33	225	97.8
Lac160LGG_00550	VFG007023	15641459	rtxB	RTX toxin transporter RtxB	V.cholerae	RTX toxin	RTX toxin transporter RtxB	-	-	26.1	7.4e-21	264	82.6
Lac160LGG_00591	VFG000344	16272073	hitC	iron(III) ABC transporter, ATP-binding protein	H.influenzae	HitABC	iron(III) ABC transporter, ATP-binding protein	Iron uptake system	Nonspecific virulence factor	27.8	3.8e-21	227	83.0
Lac160LGG_00598	VFG001269	33591935	cyaB	cyclolysin secretion ATP-binding protein	B.pertussis	Cya	cyclolysin secretion ATP-binding protein	Toxin	Offensive virulence factors	27.1	7.2e-49	576	97.9
Lac160LGG_00599	VFG013248	16272034	msbA	lipid transporter ATP-binding/permease	H.influenzae	LOS	lipid transporter ATP-binding/permease	-	-	32.6	3e-66	533	88.0
Lac160LGG_00612	VFG012509	26247127	iroC	ATP binding cassette transporter	E.coli	Salmochelin	ATP binding cassette transporter	-	-	26.3	1.3e-09	167	29.1
Lac160LGG_00622	VFG005776	22536834	cylA	ABC (ATP-binding cassette) transporter CylA	S.agalactiae	Beta-hemolysin/cytolysin	ABC (ATP-binding cassette) transporter CylA	-	-	44.3	5.2e-43	230	75.4
Lac160LGG_00628	VFG001386	15607897	phoP	Possible two component system response transcriptional positive regulator PhoP	M.tuberculosis	PhoP	Possible two component system response transcriptional positive regulator PhoP	Regulation	Regulation of virulence-associated genes	36.0	1e-32	214	97.7
Lac160LGG_00630	VFG005776	22536834	cylA	ABC (ATP-binding cassette) transporter CylA	S.agalactiae	Beta-hemolysin/cytolysin	ABC (ATP-binding cassette) transporter CylA	-	-	25.9	7.5e-29	301	98.7
Lac160LGG_00635	VFG000575	16767048	mgtC	Mg2+ transport protein	S.enterica	MgtBC	Mg2+ transport protein	-	-	40.6	6.7e-19	128	57.9
Lac160LGG_00638	VFG005776	22536834	cylA	ABC (ATP-binding cassette) transporter CylA	S.agalactiae	Beta-hemolysin/cytolysin	ABC (ATP-binding cassette) transporter CylA	-	-	28.1	1.4e-14	228	41.1
Lac160LGG_00654	VFG002361	123443279	galE	UDP-glucose 4-epimerase	Y.enterocolitica	O-antigen	UDP-glucose 4-epimerase	-	-	41.8	1.5e-70	337	98.8
Lac160LGG_00691	VFG005776	22536834	cylA	ABC (ATP-binding cassette) transporter CylA	S.agalactiae	Beta-hemolysin/cytolysin	ABC (ATP-binding cassette) transporter CylA	-	-	31.6	3.4e-17	237	87.3
Lac160LGG_00700	VFG001386	15607897	phoP	Possible two component system response transcriptional positive regulator PhoP	M.tuberculosis	PhoP	Possible two component system response transcriptional positive regulator PhoP	Regulation	Regulation of virulence-associated genes	38.9	1.4e-40	226	96.1
Lac160LGG_00701	VFG009810	15607898	phoR	Possible two component system response sensor kinase membrane associated PhoR	M.tuberculosis	PhoP/R	Possible two component system response sensor kinase membrane associated PhoR	-	-	33.0	2.7e-24	230	52.3
Lac160LGG_00731	VFG013248	16272034	msbA	lipid transporter ATP-binding/permease	H.influenzae	LOS	lipid transporter ATP-binding/permease	-	-	22.9	4.5e-21	538	97.0
Lac160LGG_00757	VFG006717	16803674	lap	Listeria adhesion protein Lap	L.monocytogenes	Lap	Listeria adhesion protein Lap	Adherence	Offensive virulence factors	61.5	3.4e-308	859	98.6
Lac160LGG_00777	VFG000161	15597595	pvdD	pyoverdine synthetase D	P.aeruginosa	Pyoverdine	pyoverdine synthetase D	Iron uptake system	Nonspecific virulence factor	30.0	3e-54	504	96.4
Lac160LGG_00778	VFG000130	15598744	algI	alginate o-acetyltransferase AlgI	P.aeruginosa	Alginate	alginate o-acetyltransferase AlgI	Antiphagocytosis	Defensive virulence factors	30.8	1e-25	247	59.0
Lac160LGG_00782	VFG013265	16272217	orfM	deoxyribonucleotide triphosphate pyrophosphatase	H.influenzae	LOS	deoxyribonucleotide triphosphate pyrophosphatase	-	-	41.3	1.4e-32	189	39.0
Lac160LGG_00793	VFG002197	29375537	bopD	sugar-binding transcriptional regulator, LacI family	E.faecalis	BopD	sugar-binding transcriptional regulator, LacI family	-	-	30.2	2.6e-35	331	97.3
Lac160LGG_00811	VFG041304	52842179	lirB	Dot/Icm type IV secretion system effector LirB	L.pneumophila	Dot/Icm	Dot/Icm type IV secretion system effector LirB	Secretion system	Offensive virulence factors	43.5	1.3e-37	193	91.8
Lac160LGG_00901	VFG001206	15677997	fbpC	iron(III) ABC transporter, ATP-binding protein	N.meningitidis	FbpABC	iron(III) ABC transporter, ATP-binding protein	Iron uptake system	Nonspecific virulence factor	30.0	2.5e-29	217	94.7
Lac160LGG_00904	VFG001386	15607897	phoP	Possible two component system response transcriptional positive regulator PhoP	M.tuberculosis	PhoP	Possible two component system response transcriptional positive regulator PhoP	Regulation	Regulation of virulence-associated genes	41.3	1.6e-47	230	98.3
Lac160LGG_00905	VFG009810	15607898	phoR	Possible two component system response sensor kinase membrane associated PhoR	M.tuberculosis	PhoP/R	Possible two component system response sensor kinase membrane associated PhoR	-	-	37.4	7e-33	227	40.5
Lac160LGG_00909	VFG000344	16272073	hitC	iron(III) ABC transporter, ATP-binding protein	H.influenzae	HitABC	iron(III) ABC transporter, ATP-binding protein	Iron uptake system	Nonspecific virulence factor	28.4	1.4e-21	236	85.7
Lac160LGG_00910	VFG000344	16272073	hitC	iron(III) ABC transporter, ATP-binding protein	H.influenzae	HitABC	iron(III) ABC transporter, ATP-binding protein	Iron uptake system	Nonspecific virulence factor	30.9	8.5e-26	246	95.7
Lac160LGG_00921	VFG013327	30995397	yhxB/manB	phosphomannomutase	H.influenzae	LOS	phosphomannomutase	-	-	33.0	1.2e-72	587	98.6
Lac160LGG_00931	VFG000077	16804506	clpP	ATP-dependent Clp protease proteolytic subunit	L.monocytogenes	ClpP	ATP-dependent Clp protease proteolytic subunit	Stress protein	Defensive virulence factors	69.7	3.1e-76	195	99.5
Lac160LGG_00948	VFG045470	21693300	cylR2	cytolysin regulator R2	E.faecalis	Cytolysin	cytolysin regulator R2	-	-	44.1	1.8e-09	59	95.2
Lac160LGG_00954	VFG000344	16272073	hitC	iron(III) ABC transporter, ATP-binding protein	H.influenzae	HitABC	iron(III) ABC transporter, ATP-binding protein	Iron uptake system	Nonspecific virulence factor	34.6	1.7e-48	350	94.6
Lac160LGG_00961	VFG005776	22536834	cylA	ABC (ATP-binding cassette) transporter CylA	S.agalactiae	Beta-hemolysin/cytolysin	ABC (ATP-binding cassette) transporter CylA	-	-	27.2	1.2e-23	228	75.2
Lac160LGG_00966	VFG002184	29376981	cpsG	MurB family protein	E.faecalis	Capsule	MurB family protein	Antiphagocytosis	Defensive virulence factors	40.4	5.4e-48	280	92.6
Lac160LGG_00969	VFG000344	16272073	hitC	iron(III) ABC transporter, ATP-binding protein	H.influenzae	HitABC	iron(III) ABC transporter, ATP-binding protein	Iron uptake system	Nonspecific virulence factor	34.9	5.4e-50	312	84.8
Lac160LGG_00976	VFG000574	16767047	mgtB	Mg2+ transport protein	S.enterica	MgtBC	Mg2+ transport protein	-	-	26.1	9.2e-62	909	92.0
Lac160LGG_00979	VFG005776	22536834	cylA	ABC (ATP-binding cassette) transporter CylA	S.agalactiae	Beta-hemolysin/cytolysin	ABC (ATP-binding cassette) transporter CylA	-	-	29.6	5.1e-28	230	93.0
Lac160LGG_00987	VFG001876	52841550	lspE	general secretion pathway protein E	L.pneumophila	lsp T2SS	general secretion pathway protein E	-	-	32.8	1.5e-31	268	88.2
Lac160LGG_01003	VFG001386	15607897	phoP	Possible two component system response transcriptional positive regulator PhoP	M.tuberculosis	PhoP	Possible two component system response transcriptional positive regulator PhoP	Regulation	Regulation of virulence-associated genes	31.8	8.4e-31	233	95.9
Lac160LGG_01004	VFG009810	15607898	phoR	Possible two component system response sensor kinase membrane associated PhoR	M.tuberculosis	PhoP/R	Possible two component system response sensor kinase membrane associated PhoR	-	-	28.7	4.7e-23	303	56.5
Lac160LGG_01057	VFG002368	123443286	wbcG	putative glycosyltransferase	Y.enterocolitica	O-antigen	putative glycosyltransferase	-	-	37.3	1.3e-16	110	31.7
Lac160LGG_01062	VFG000964	15675935	hasC	UDP-glucose pyrophosphorylase	S.pyogenes	Hyaluronic acid capsule	UDP-glucose pyrophosphorylase	Adherence	Offensive virulence factors	70.2	1.5e-114	295	95.1
Lac160LGG_01069	VFG000670	24111748	gtrB	bactoprenol glucosyl transferase	S.flexneri	LPS	bactoprenol glucosyl transferase	-	-	37.6	6.2e-55	303	98.1
Lac160LGG_01145	VFG000971	15675346	mf3	deoxyribonuclease	S.pyogenes	DNase	deoxyribonuclease	Exoenzyme	Nonspecific virulence factor	40.9	1.7e-19	137	44.2
Lac160LGG_01148	VFG000319	15645303	wbpB	lipopolysaccharide biosynthesis protein	H.pylori	LPS	lipopolysaccharide biosynthesis protein	Adherence	Offensive virulence factors	37.0	2.4e-06	54	17.7
Lac160LGG_01163	VFG012509	26247127	iroC	ATP binding cassette transporter	E.coli	Salmochelin	ATP binding cassette transporter	-	-	25.9	8.6e-50	567	97.4
Lac160LGG_01164	VFG013248	16272034	msbA	lipid transporter ATP-binding/permease	H.influenzae	LOS	lipid transporter ATP-binding/permease	-	-	31.2	1.9e-71	522	82.8
Lac160LGG_01181	VFG043340	52841984	fliI	flagellum-specific ATP synthase FliI	L.pneumophila	polar flagella	flagellum-specific ATP synthase FliI	-	-	29.1	2.9e-33	323	63.3
Lac160LGG_01184	VFG001254	15596301	fliI	flagellum-specific ATP synthase FliI	P.aeruginosa	Flagella	flagellum-specific ATP synthase FliI	Adherence	Offensive virulence factors	32.7	5.8e-39	352	71.1
Lac160LGG_01195	VFG045346	37679074	IlpA	immunogenic lipoprotein A	V.vulnificus	IlpA	immunogenic lipoprotein A	Adherence	Offensive virulence factors	38.5	2.4e-42	260	93.1
Lac160LGG_01196	VFG045346	37679074	IlpA	immunogenic lipoprotein A	V.vulnificus	IlpA	immunogenic lipoprotein A	Adherence	Offensive virulence factors	37.7	4e-45	276	98.6
Lac160LGG_01197	VFG000907	26249408	hlyB	Hemolysin B	E.coli	Hemolysin	Hemolysin B	-	-	35.1	4.8e-32	231	65.4
Lac160LGG_01219	VFG037100	15675984	msrA/B(pilB)	trifunctional thioredoxin/methionine sulfoxide reductase A/B protein	N.meningitidis	MsrAB	trifunctional thioredoxin/methionine sulfoxide reductase A/B protein	Stress protein	Defensive virulence factors	34.7	7.9e-25	147	52.9
Lac160LGG_01226	VFG001386	15607897	phoP	Possible two component system response transcriptional positive regulator PhoP	M.tuberculosis	PhoP	Possible two component system response transcriptional positive regulator PhoP	Regulation	Regulation of virulence-associated genes	32.0	5.4e-24	222	97.8
Lac160LGG_01227	VFG005776	22536834	cylA	ABC (ATP-binding cassette) transporter CylA	S.agalactiae	Beta-hemolysin/cytolysin	ABC (ATP-binding cassette) transporter CylA	-	-	23.9	3.7e-23	306	97.1
Lac160LGG_01240	VFG005776	22536834	cylA	ABC (ATP-binding cassette) transporter CylA	S.agalactiae	Beta-hemolysin/cytolysin	ABC (ATP-binding cassette) transporter CylA	-	-	37.1	6.6e-30	224	72.8
Lac160LGG_01269	VFG011850	15791455	flhG	ATP-binding protein	C.jejuni	Flagella	ATP-binding protein	Invasion	Offensive virulence factors	38.2	1.5e-17	152	56.2
Lac160LGG_01271	VFG005776	22536834	cylA	ABC (ATP-binding cassette) transporter CylA	S.agalactiae	Beta-hemolysin/cytolysin	ABC (ATP-binding cassette) transporter CylA	-	-	35.9	8.4e-27	195	90.6
Lac160LGG_01303	VFG000366	16122162	ybtQ	inner membrane ABC-transporter YbtQ	Y.pestis	Yersiniabactin	inner membrane ABC-transporter YbtQ	Iron uptake system	Nonspecific virulence factor	30.2	4.8e-08	126	16.0
Lac160LGG_01332	VFG000320	15646084	kdtB	lipopolysaccharide core biosynthesis protein	H.pylori	LPS	lipopolysaccharide core biosynthesis protein	Adherence	Offensive virulence factors	36.0	4.3e-26	150	89.8
Lac160LGG_01350	VFG013248	16272034	msbA	lipid transporter ATP-binding/permease	H.influenzae	LOS	lipid transporter ATP-binding/permease	-	-	31.5	1.7e-69	575	97.8
Lac160LGG_01357	VFG000344	16272073	hitC	iron(III) ABC transporter, ATP-binding protein	H.influenzae	HitABC	iron(III) ABC transporter, ATP-binding protein	Iron uptake system	Nonspecific virulence factor	35.1	1.5e-35	245	98.4
Lac160LGG_01363	VFG032992	16803331	oatA	peptidoglycan O-acetyltransferase	L.monocytogenes	OatA	peptidoglycan O-acetyltransferase	-	-	34.6	3.6e-100	657	99.1
Lac160LGG_01367	VFG000079	16802278	clpC	endopeptidase Clp ATP-binding chain C	L.monocytogenes	ClpC	endopeptidase Clp ATP-binding chain C	Stress protein	Defensive virulence factors	43.6	1e-179	872	99.3
Lac160LGG_01396	VFG012509	26247127	iroC	ATP binding cassette transporter	E.coli	Salmochelin	ATP binding cassette transporter	-	-	26.9	6.4e-14	223	34.7
Lac160LGG_01403	VFG037100	15675984	msrA/B(pilB)	trifunctional thioredoxin/methionine sulfoxide reductase A/B protein	N.meningitidis	MsrAB	trifunctional thioredoxin/methionine sulfoxide reductase A/B protein	Stress protein	Defensive virulence factors	36.8	2.6e-26	155	90.1
Lac160LGG_01427	VFG012509	26247127	iroC	ATP binding cassette transporter	E.coli	Salmochelin	ATP binding cassette transporter	-	-	32.4	3.1e-20	210	77.7
Lac160LGG_01450	VFG001329	22537348	pavA	adherence and virulence protein A	S.agalactiae	PavA	adherence and virulence protein A	-	-	43.0	2.1e-125	565	99.1
Lac160LGG_01476	VFG044083	15597454	ptxR	transcriptional regulator PtxR	P.aeruginosa	pyoverdine	transcriptional regulator PtxR	-	-	34.1	1.8e-11	126	41.6
Lac160LGG_01479	VFG002158	16802971	lplA1	lipoate protein ligase	L.monocytogenes	LplA1	lipoate protein ligase	-	-	47.0	2.5e-86	336	99.4
Lac160LGG_01507	VFG013248	16272034	msbA	lipid transporter ATP-binding/permease	H.influenzae	LOS	lipid transporter ATP-binding/permease	-	-	20.9	7.8e-07	502	89.0
Lac160LGG_01508	VFG001269	33591935	cyaB	cyclolysin secretion ATP-binding protein	B.pertussis	Cya	cyclolysin secretion ATP-binding protein	Toxin	Offensive virulence factors	28.2	6.4e-13	202	35.1
Lac160LGG_01538	VFG001342	22537323	cpsO	glycosyl transferase CpsO(V)	S.agalactiae	Capsule	glycosyl transferase CpsO(V)	Antiphagocytosis	Defensive virulence factors	31.0	3.1e-12	200	75.9
Lac160LGG_01547	VFG000344	16272073	hitC	iron(III) ABC transporter, ATP-binding protein	H.influenzae	HitABC	iron(III) ABC transporter, ATP-binding protein	Iron uptake system	Nonspecific virulence factor	26.8	1.4e-14	198	75.9
Lac160LGG_01560	VFG037100	15675984	msrA/B(pilB)	trifunctional thioredoxin/methionine sulfoxide reductase A/B protein	N.meningitidis	MsrAB	trifunctional thioredoxin/methionine sulfoxide reductase A/B protein	Stress protein	Defensive virulence factors	61.8	1.9e-46	136	90.5
Lac160LGG_01564	VFG007023	15641459	rtxB	RTX toxin transporter RtxB	V.cholerae	RTX toxin	RTX toxin transporter RtxB	-	-	25.2	1e-14	222	69.8
Lac160LGG_01569	VFG001826	15609720	relA	Probable GTP pyrophosphokinase RelA (ATP:GTP 3'-pyrophosphotransferase) (PPGPP synthetase I) ((P)PPGPP synthetase) (GTP diphosphokinase)	M.tuberculosis	RelA	Probable GTP pyrophosphokinase RelA (ATP:GTP 3'-pyrophosphotransferase) (PPGPP synthetase I) ((P)PPGPP synthetase) (GTP diphosphokinase)	Regulation	Regulation of virulence-associated genes	41.2	8.7e-164	720	96.4
Lac160LGG_01619	VFG015000	15598845	mucP	metalloprotease protease	P.aeruginosa	Alginate regulation	metalloprotease protease	-	-	32.4	1.1e-25	219	48.7
Lac160LGG_01620	VFG002189	29376986	cpsB	phosphatidate cytidylyltransferase	E.faecalis	Capsule	phosphatidate cytidylyltransferase	Antiphagocytosis	Defensive virulence factors	48.1	1.4e-63	268	99.6
Lac160LGG_01621	VFG002190	29376987	cpsA	undecaprenyl diphosphate synthase	E.faecalis	Capsule	undecaprenyl diphosphate synthase	Antiphagocytosis	Defensive virulence factors	64.1	5.7e-83	237	94.4
Lac160LGG_01634	VFG013248	16272034	msbA	lipid transporter ATP-binding/permease	H.influenzae	LOS	lipid transporter ATP-binding/permease	-	-	30.6	2.1e-67	579	95.3
Lac160LGG_01635	VFG013248	16272034	msbA	lipid transporter ATP-binding/permease	H.influenzae	LOS	lipid transporter ATP-binding/permease	-	-	28.9	6.9e-63	522	87.9
Lac160LGG_01655	VFG000344	16272073	hitC	iron(III) ABC transporter, ATP-binding protein	H.influenzae	HitABC	iron(III) ABC transporter, ATP-binding protein	Iron uptake system	Nonspecific virulence factor	30.0	1.3e-28	257	79.5
Lac160LGG_01656	VFG007023	15641459	rtxB	RTX toxin transporter RtxB	V.cholerae	RTX toxin	RTX toxin transporter RtxB	-	-	28.6	1.3e-16	241	66.2
Lac160LGG_01667	VFG002060	15595272	ppkA	serine/threonine protein kinase PpkA	P.aeruginosa	HSI-I	serine/threonine protein kinase PpkA	Secretion system	Offensive virulence factors	34.6	2.1e-44	298	44.4
Lac160LGG_01668	VFG002061	15595273	pppA	Pseudomonas protein phosphatase PppA	P.aeruginosa	HSI-I	Pseudomonas protein phosphatase PppA	Secretion system	Offensive virulence factors	35.4	7e-25	212	85.8
Lac160LGG_01670	VFG002230	17987701	wbkC	GDP-mannose 4,6-dehydratase / GDP-4-amino-4,6-dideoxy-D-mannose formyltransferase	B.melitensis	LPS	GDP-mannose 4,6-dehydratase / GDP-4-amino-4,6-dideoxy-D-mannose formyltransferase	-	-	36.8	1e-12	87	27.4
Lac160LGG_01677	VFG037118	15676638	recN	DNA repair protein RecN	N.meningitidis	RecN	DNA repair protein RecN	Stress protein	Defensive virulence factors	32.2	3.5e-72	559	98.6
Lac160LGG_01694	VFG000366	16122162	ybtQ	inner membrane ABC-transporter YbtQ	Y.pestis	Yersiniabactin	inner membrane ABC-transporter YbtQ	Iron uptake system	Nonspecific virulence factor	32.4	1e-12	179	30.3
Lac160LGG_01710	VFG002440	53722543	bprB	two-component response regulator	B.pseudomallei	Bsa T3SS	two-component response regulator	Invasion	Offensive virulence factors	33.5	1.6e-25	206	91.9
Lac160LGG_01725	VFG009810	15607898	phoR	Possible two component system response sensor kinase membrane associated PhoR	M.tuberculosis	PhoP/R	Possible two component system response sensor kinase membrane associated PhoR	-	-	30.7	3e-33	339	61.3
Lac160LGG_01726	VFG001386	15607897	phoP	Possible two component system response transcriptional positive regulator PhoP	M.tuberculosis	PhoP	Possible two component system response transcriptional positive regulator PhoP	Regulation	Regulation of virulence-associated genes	36.1	5.4e-40	227	99.1
Lac160LGG_01769	VFG002409	21281992	essC	type VII secretion system protein EssC, FtsK/SpoIIIE family ATPase	S.aureus	Type VII secretion system	type VII secretion system protein EssC, FtsK/SpoIIIE family ATPase	Secretion system	Offensive virulence factors	33.2	1.9e-18	238	28.0
Lac160LGG_01777	VFG013248	16272034	msbA	lipid transporter ATP-binding/permease	H.influenzae	LOS	lipid transporter ATP-binding/permease	-	-	26.6	6e-13	214	84.8
Lac160LGG_01796	VFG002059	15595271	tagT	type six secretion associated protein TagT, ATP-binding component of ABC transporter	P.aeruginosa	HSI-I	type six secretion associated protein TagT, ATP-binding component of ABC transporter	Secretion system	Offensive virulence factors	37.6	7.7e-27	210	78.5
Lac160LGG_01801	VFG000574	16767047	mgtB	Mg2+ transport protein	S.enterica	MgtBC	Mg2+ transport protein	-	-	28.6	6.3e-13	161	17.8
Lac160LGG_01823	VFG000080	16803037	clpE	ATP-dependent protease	L.monocytogenes	ClpE	ATP-dependent protease	Stress protein	Defensive virulence factors	61.2	2.6e-245	742	98.8
Lac160LGG_01851	VFG007023	15641459	rtxB	RTX toxin transporter RtxB	V.cholerae	RTX toxin	RTX toxin transporter RtxB	-	-	29.0	1.5e-11	207	82.8
Lac160LGG_01855	VFG000574	16767047	mgtB	Mg2+ transport protein	S.enterica	MgtBC	Mg2+ transport protein	-	-	31.3	2.8e-76	744	79.6
Lac160LGG_01869	VFG001206	15677997	fbpC	iron(III) ABC transporter, ATP-binding protein	N.meningitidis	FbpABC	iron(III) ABC transporter, ATP-binding protein	Iron uptake system	Nonspecific virulence factor	34.7	5.7e-33	236	30.3
Lac160LGG_01878	VFG001859	52842863	feoB	ferrous iron transporter B	L.pneumophila	FeoAB	ferrous iron transporter B	Iron uptake system	Nonspecific virulence factor	36.5	9.6e-96	611	83.7
Lac160LGG_01930	VFG007023	15641459	rtxB	RTX toxin transporter RtxB	V.cholerae	RTX toxin	RTX toxin transporter RtxB	-	-	27.5	3.3e-16	211	64.9
Lac160LGG_01938	VFG000696	30962644	bexA	ATP-dependent polysaccharide export protein BexA	H.influenzae	Capsule	ATP-dependent polysaccharide export protein BexA	Antiphagocytosis	Defensive virulence factors	28.8	1.5e-11	184	77.3
Lac160LGG_01940	VFG000344	16272073	hitC	iron(III) ABC transporter, ATP-binding protein	H.influenzae	HitABC	iron(III) ABC transporter, ATP-binding protein	Iron uptake system	Nonspecific virulence factor	30.5	4e-27	275	91.6
Lac160LGG_01941	VFG000344	16272073	hitC	iron(III) ABC transporter, ATP-binding protein	H.influenzae	HitABC	iron(III) ABC transporter, ATP-binding protein	Iron uptake system	Nonspecific virulence factor	28.3	2.1e-22	247	69.2
Lac160LGG_01947	VFG012509	26247127	iroC	ATP binding cassette transporter	E.coli	Salmochelin	ATP binding cassette transporter	-	-	23.9	1.8e-17	476	84.5
Lac160LGG_01948	VFG000365	16122161	ybtP	lipoprotein inner membrane ABC-transporter	Y.pestis	Yersiniabactin	lipoprotein inner membrane ABC-transporter	Iron uptake system	Nonspecific virulence factor	30.5	6.5e-20	243	43.8
Lac160LGG_01986	VFG001206	15677997	fbpC	iron(III) ABC transporter, ATP-binding protein	N.meningitidis	FbpABC	iron(III) ABC transporter, ATP-binding protein	Iron uptake system	Nonspecific virulence factor	35.1	6.7e-31	205	81.0
Lac160LGG_01991	VFG001312	21281868	cap8P	capsular polysaccharide synthesis enzyme Cap8P	S.aureus	Capsule	capsular polysaccharide synthesis enzyme Cap8P	Antiphagocytosis	Defensive virulence factors	51.4	3.8e-52	177	97.8
Lac160LGG_01992	VFG001373	15900286	cps4I	UDP-N-acetylglucosamine-2-epimerase	S.pneumoniae	Capsule	UDP-N-acetylglucosamine-2-epimerase	Antiphagocytosis	Defensive virulence factors	57.9	1.2e-59	197	97.5
Lac160LGG_01997	VFG013368	30995408	rffG	dTDP-glucose 46-dehydratase	H.influenzae	LOS	dTDP-glucose 46-dehydratase	-	-	44.7	9.8e-78	342	93.3
Lac160LGG_02004	VFG001309	21281865	cap8M	capsular polysaccharide synthesis enzyme Cap8M	S.aureus	Capsule	capsular polysaccharide synthesis enzyme Cap8M	Antiphagocytosis	Defensive virulence factors	42.4	1.5e-31	191	40.8
Lac160LGG_02008	VFG001983	15792250	pebA	bifunctional adhesin/ABC transporter aspartate/glutamate-binding protein	C.jejuni	PEB1	bifunctional adhesin/ABC transporter aspartate/glutamate-binding protein	Adherence	Offensive virulence factors	33.6	5.2e-29	262	94.2
Lac160LGG_02009	VFG000344	16272073	hitC	iron(III) ABC transporter, ATP-binding protein	H.influenzae	HitABC	iron(III) ABC transporter, ATP-binding protein	Iron uptake system	Nonspecific virulence factor	32.9	1.7e-31	216	87.8
Lac160LGG_02016	VFG000070	16802625	iap/cwhA	P60 extracellular protein, invasion associated protein Iap	L.monocytogenes	p60	P60 extracellular protein, invasion associated protein Iap	Invasion	Offensive virulence factors	31.8	6e-10	239	57.1
Lac160LGG_02035	VFG000080	16803037	clpE	ATP-dependent protease	L.monocytogenes	ClpE	ATP-dependent protease	Stress protein	Defensive virulence factors	49.8	8.2e-167	629	86.6
Lac160LGG_02036	VFG001299	21281855	cap8C	capsular polysaccharide synthesis enzyme Cap8C	S.aureus	Capsule	capsular polysaccharide synthesis enzyme Cap8C	Antiphagocytosis	Defensive virulence factors	34.0	1.9e-41	250	98.4
Lac160LGG_02038	VFG013368	30995408	rffG	dTDP-glucose 46-dehydratase	H.influenzae	LOS	dTDP-glucose 46-dehydratase	-	-	45.0	2.6e-78	342	93.3
Lac160LGG_02043	VFG013365	16272813	wbaP/rfbP	undecaprenyl-phosphate galactosephosphotransferase	H.influenzae	LOS	undecaprenyl-phosphate galactosephosphotransferase	-	-	40.0	3.2e-40	215	93.8
Lac160LGG_02046	VFG001342	22537323	cpsO	glycosyl transferase CpsO(V)	S.agalactiae	Capsule	glycosyl transferase CpsO(V)	Antiphagocytosis	Defensive virulence factors	31.2	5.5e-11	138	44.1
Lac160LGG_02047	VFG001372	15900282	cps4H	capsular polysaccharide biosynthesis protein Cps4H	S.pneumoniae	Capsule	capsular polysaccharide biosynthesis protein Cps4H	Antiphagocytosis	Defensive virulence factors	31.8	2.9e-30	314	82.0
Lac160LGG_02050	VFG002182	29376979	cpsI	UDP-galactopyranose mutase	E.faecalis	Capsule	UDP-galactopyranose mutase	Antiphagocytosis	Defensive virulence factors	58.7	7.1e-130	366	98.1
Lac160LGG_02052	VFG001298	21281854	cap8B	capsular polysaccharide synthesis enzyme Cap8B	S.aureus	Capsule	capsular polysaccharide synthesis enzyme Cap8B	Antiphagocytosis	Defensive virulence factors	36.1	1.2e-35	219	87.3
Lac160LGG_02053	VFG001297	21281853	cap8A	capsular polysaccharide synthesis enzyme	S.aureus	Capsule	capsular polysaccharide synthesis enzyme	Antiphagocytosis	Defensive virulence factors	26.6	2.3e-09	94	30.7
Lac160LGG_02062	VFG007023	15641459	rtxB	RTX toxin transporter RtxB	V.cholerae	RTX toxin	RTX toxin transporter RtxB	-	-	33.6	3.3e-22	229	66.7
Lac160LGG_02063	VFG002176	21693305	cylB	ABC-type transporter	E.faecalis	Cytolysin	ABC-type transporter	-	-	30.1	7.3e-20	226	64.0
Lac160LGG_02113	VFG011399	17987115	fabZ	(3R)-hydroxymyristoyl ACP dehydratase	B.melitensis	LPS	(3R)-hydroxymyristoyl ACP dehydratase	-	-	47.7	1.6e-24	128	84.9
Lac160LGG_02115	VFG005788	22536838	cylI	putative 3-ketoacyl-ACP synthase CylI	S.agalactiae	Beta-hemolysin/cytolysin	putative 3-ketoacyl-ACP synthase CylI	-	-	32.5	2.5e-40	397	97.5
Lac160LGG_02116	VFG005767	22536831	cylG	3-ketoacyl-ACP-reductase CylG	S.agalactiae	Beta-hemolysin/cytolysin	3-ketoacyl-ACP-reductase CylG	-	-	36.8	2.3e-36	239	97.5
Lac160LGG_02134	VFG001713	26249417	papX	PapX protein regulates flagellum synthesis to repress motility	E.coli	P fimbriae	PapX protein regulates flagellum synthesis to repress motility	-	-	31.6	1.5e-06	98	50.5
Lac160LGG_02143	VFG013682	38234764	srtE	fimbrial associated sortase	C.diphtheriae	SpaH-type pili	fimbrial associated sortase	-	-	26.6	3.6e-07	128	53.6
Lac160LGG_02148	VFG000344	16272073	hitC	iron(III) ABC transporter, ATP-binding protein	H.influenzae	HitABC	iron(III) ABC transporter, ATP-binding protein	Iron uptake system	Nonspecific virulence factor	36.5	1e-33	222	53.3
Lac160LGG_02175	VFG015551	15595249	phzH	phenazine-modifying enzyme	P.aeruginosa	Phenazines biosynthesis	phenazine-modifying enzyme	-	-	32.3	6.8e-48	399	57.6
Lac160LGG_02184	VFG001206	15677997	fbpC	iron(III) ABC transporter, ATP-binding protein	N.meningitidis	FbpABC	iron(III) ABC transporter, ATP-binding protein	Iron uptake system	Nonspecific virulence factor	28.9	2.9e-25	225	73.9
Lac160LGG_02187	VFG005776	22536834	cylA	ABC (ATP-binding cassette) transporter CylA	S.agalactiae	Beta-hemolysin/cytolysin	ABC (ATP-binding cassette) transporter CylA	-	-	27.1	1.1e-18	225	75.3
Lac160LGG_02195	VFG001269	33591935	cyaB	cyclolysin secretion ATP-binding protein	B.pertussis	Cya	cyclolysin secretion ATP-binding protein	Toxin	Offensive virulence factors	26.9	5.8e-40	546	97.4
Lac160LGG_02196	VFG000365	16122161	ybtP	lipoprotein inner membrane ABC-transporter	Y.pestis	Yersiniabactin	lipoprotein inner membrane ABC-transporter	Iron uptake system	Nonspecific virulence factor	24.6	3.2e-25	505	85.5
Lac160LGG_02205	VFG000365	16122161	ybtP	lipoprotein inner membrane ABC-transporter	Y.pestis	Yersiniabactin	lipoprotein inner membrane ABC-transporter	Iron uptake system	Nonspecific virulence factor	27.5	7.1e-44	563	93.3
Lac160LGG_02206	VFG000366	16122162	ybtQ	inner membrane ABC-transporter YbtQ	Y.pestis	Yersiniabactin	inner membrane ABC-transporter YbtQ	Iron uptake system	Nonspecific virulence factor	28.1	4.9e-45	463	78.6
Lac160LGG_02239	VFG001855	52840925	htpB	Hsp60, 60K heat shock protein HtpB	L.pneumophila	Hsp60	Hsp60, 60K heat shock protein HtpB	Adherence	Offensive virulence factors	57.1	3.9e-169	548	100.0
Lac160LGG_02245	VFG000344	16272073	hitC	iron(III) ABC transporter, ATP-binding protein	H.influenzae	HitABC	iron(III) ABC transporter, ATP-binding protein	Iron uptake system	Nonspecific virulence factor	29.4	1.6e-15	214	69.2
Lac160LGG_02248	VFG001267	15599419	pchH	ABC transporter ATP-binding protein	P.aeruginosa	Pyochelin	ABC transporter ATP-binding protein	Iron uptake system	Nonspecific virulence factor	29.5	1.9e-13	193	29.7
Lac160LGG_02274	VFG000974	15675796	scpA	C5a peptidase precursor	S.pyogenes	C5a peptidase	C5a peptidase precursor	Adherence	Offensive virulence factors	30.0	4.8e-52	707	34.9
Lac160LGG_02275	VFG032878	16804258	prsA2	post translocation chaperone PrsA2	L.monocytogenes	PrsA2	post translocation chaperone PrsA2	-	-	35.0	2.2e-36	300	100.0
Lac160LGG_02290	VFG000574	16767047	mgtB	Mg2+ transport protein	S.enterica	MgtBC	Mg2+ transport protein	-	-	43.6	1.2e-204	903	99.7
Lac160LGG_02318	VFG007023	15641459	rtxB	RTX toxin transporter RtxB	V.cholerae	RTX toxin	RTX toxin transporter RtxB	-	-	25.7	2.4e-16	210	66.7
Lac160LGG_02349	VFG013070	82778664	shuV	ATP-binding component of hemin transport system	S.dysenteriae	Shu	ATP-binding component of hemin transport system	-	-	29.7	2e-15	256	82.1
Lac160LGG_02369	VFG042979	29375670	srtC	sortase	E.faecalis	Ebp pili	sortase	Adherence	Offensive virulence factors	42.5	7.7e-57	280	97.8
Lac160LGG_02370	VFG042977	29375668	ebpB	endocarditis and biofilm-associated pilus minor subunit EbpB	E.faecalis	Ebp pili	endocarditis and biofilm-associated pilus minor subunit EbpB	Adherence	Offensive virulence factors	26.2	5.9e-26	450	85.7
Lac160LGG_02386	VFG001269	33591935	cyaB	cyclolysin secretion ATP-binding protein	B.pertussis	Cya	cyclolysin secretion ATP-binding protein	Toxin	Offensive virulence factors	29.5	1e-71	708	96.2
Lac160LGG_02412	VFG000574	16767047	mgtB	Mg2+ transport protein	S.enterica	MgtBC	Mg2+ transport protein	-	-	27.5	6.7e-33	448	46.1
Lac160LGG_02419	VFG002165	29376585	efaA	endocarditis specific antigen	E.faecalis	EfaA	endocarditis specific antigen	Adherence	Offensive virulence factors	61.0	2.1e-98	282	89.5
Lac160LGG_02421	VFG037046	15676493	mntA	ABC transporter ATP-binding protein MntA	N.meningitidis	MntABC	ABC transporter ATP-binding protein MntA	Stress protein	Defensive virulence factors	36.4	2.9e-39	228	92.3
Lac160LGG_02423	VFG037082	15676491	mntC	periplasmic binding protein MntC	N.meningitidis	MntABC	periplasmic binding protein MntC	Stress protein	Defensive virulence factors	25.1	2.5e-08	255	75.7
Lac160LGG_02436	VFG000168	15599424	pchD	pyochelin biosynthesis protein PchD	P.aeruginosa	Pyochelin	pyochelin biosynthesis protein PchD	Iron uptake system	Nonspecific virulence factor	26.2	3e-30	489	91.8
Lac160LGG_02438	VFG000344	16272073	hitC	iron(III) ABC transporter, ATP-binding protein	H.influenzae	HitABC	iron(III) ABC transporter, ATP-binding protein	Iron uptake system	Nonspecific virulence factor	34.2	1.1e-32	219	86.3
Lac160LGG_02442	VFG009579	15608489	irtB	Iron-regulated transporter IrtB	M.tuberculosis	mycobactin	Iron-regulated transporter IrtB	-	-	32.2	2.9e-32	242	39.3
Lac160LGG_02443	VFG007023	15641459	rtxB	RTX toxin transporter RtxB	V.cholerae	RTX toxin	RTX toxin transporter RtxB	-	-	29.4	3.1e-34	337	56.0
Lac160LGG_02451	VFG001206	15677997	fbpC	iron(III) ABC transporter, ATP-binding protein	N.meningitidis	FbpABC	iron(III) ABC transporter, ATP-binding protein	Iron uptake system	Nonspecific virulence factor	31.6	2.7e-26	225	94.1
Lac160LGG_02457	VFG001206	15677997	fbpC	iron(III) ABC transporter, ATP-binding protein	N.meningitidis	FbpABC	iron(III) ABC transporter, ATP-binding protein	Iron uptake system	Nonspecific virulence factor	30.8	4.3e-26	237	81.9
Lac160LGG_02458	VFG001206	15677997	fbpC	iron(III) ABC transporter, ATP-binding protein	N.meningitidis	FbpABC	iron(III) ABC transporter, ATP-binding protein	Iron uptake system	Nonspecific virulence factor	32.6	8.4e-27	236	83.8
Lac160LGG_02499	VFG000079	16802278	clpC	endopeptidase Clp ATP-binding chain C	L.monocytogenes	ClpC	endopeptidase Clp ATP-binding chain C	Stress protein	Defensive virulence factors	60.1	7e-279	832	99.5
Lac160LGG_02565	VFG012509	26247127	iroC	ATP binding cassette transporter	E.coli	Salmochelin	ATP binding cassette transporter	-	-	33.8	4.1e-21	216	95.4
Lac160LGG_02580	VFG000366	16122162	ybtQ	inner membrane ABC-transporter YbtQ	Y.pestis	Yersiniabactin	inner membrane ABC-transporter YbtQ	Iron uptake system	Nonspecific virulence factor	36.1	1.4e-42	341	55.6
Lac160LGG_02581	VFG000366	16122162	ybtQ	inner membrane ABC-transporter YbtQ	Y.pestis	Yersiniabactin	inner membrane ABC-transporter YbtQ	Iron uptake system	Nonspecific virulence factor	29.3	2e-47	491	75.8
Lac160LGG_02582	VFG045470	21693300	cylR2	cytolysin regulator R2	E.faecalis	Cytolysin	cytolysin regulator R2	-	-	43.1	5.2e-10	58	82.9
Lac160LGG_02613	VFG001206	15677997	fbpC	iron(III) ABC transporter, ATP-binding protein	N.meningitidis	FbpABC	iron(III) ABC transporter, ATP-binding protein	Iron uptake system	Nonspecific virulence factor	26.2	1e-14	214	92.3
Lac160LGG_02616	VFG001206	15677997	fbpC	iron(III) ABC transporter, ATP-binding protein	N.meningitidis	FbpABC	iron(III) ABC transporter, ATP-binding protein	Iron uptake system	Nonspecific virulence factor	41.0	7.3e-43	244	74.9
Lac160LGG_02623	VFG005776	22536834	cylA	ABC (ATP-binding cassette) transporter CylA	S.agalactiae	Beta-hemolysin/cytolysin	ABC (ATP-binding cassette) transporter CylA	-	-	36.9	7.1e-33	198	77.0
Lac160LGG_02626	VFG013248	16272034	msbA	lipid transporter ATP-binding/permease	H.influenzae	LOS	lipid transporter ATP-binding/permease	-	-	26.1	1.2e-29	495	90.0
Lac160LGG_02734	VFG001797	25011354	scpB	streptococcal C5a peptidase	S.agalactiae	C5a peptidase	streptococcal C5a peptidase	Adherence	Offensive virulence factors	26.7	4.7e-23	513	30.7
Lac160LGG_02762	VFG002196	29377483	EF3023	polysaccharide lyase, family 8	E.faecalis	Hyaluronidase	polysaccharide lyase, family 8	Exoenzyme	Nonspecific virulence factor	30.4	3.6e-14	260	14.0
Lac160LGG_02771	VFG001206	15677997	fbpC	iron(III) ABC transporter, ATP-binding protein	N.meningitidis	FbpABC	iron(III) ABC transporter, ATP-binding protein	Iron uptake system	Nonspecific virulence factor	40.1	2.6e-47	252	66.8
Lac160LGG_02803	VFG000574	16767047	mgtB	Mg2+ transport protein	S.enterica	MgtBC	Mg2+ transport protein	-	-	27.9	1.9e-07	204	33.6
Lac160LGG_02806	VFG014950	15595963	mucD	serine protease MucD precursor	P.aeruginosa	Alginate regulation	serine protease MucD precursor	-	-	38.5	4.4e-38	301	67.8
Lac160LGG_02812	VFG009810	15607898	phoR	Possible two component system response sensor kinase membrane associated PhoR	M.tuberculosis	PhoP/R	Possible two component system response sensor kinase membrane associated PhoR	-	-	34.3	1.2e-31	271	41.4
Lac160LGG_02813	VFG001386	15607897	phoP	Possible two component system response transcriptional positive regulator PhoP	M.tuberculosis	PhoP	Possible two component system response transcriptional positive regulator PhoP	Regulation	Regulation of virulence-associated genes	40.5	1.9e-43	232	97.5
Lac160LGG_02849	VFG000344	16272073	hitC	iron(III) ABC transporter, ATP-binding protein	H.influenzae	HitABC	iron(III) ABC transporter, ATP-binding protein	Iron uptake system	Nonspecific virulence factor	36.0	1.4e-36	242	97.2
Lac160LGG_02861	VFG001206	15677997	fbpC	iron(III) ABC transporter, ATP-binding protein	N.meningitidis	FbpABC	iron(III) ABC transporter, ATP-binding protein	Iron uptake system	Nonspecific virulence factor	34.6	2.8e-34	234	94.7
Lac160LGG_02920	VFG000344	16272073	hitC	iron(III) ABC transporter, ATP-binding protein	H.influenzae	HitABC	iron(III) ABC transporter, ATP-binding protein	Iron uptake system	Nonspecific virulence factor	34.5	1.7e-33	223	95.6
Lac160LGG_02926	VFG045346	37679074	IlpA	immunogenic lipoprotein A	V.vulnificus	IlpA	immunogenic lipoprotein A	Adherence	Offensive virulence factors	36.5	5.4e-42	277	98.9
Lac160LGG_02936	VFG002176	21693305	cylB	ABC-type transporter	E.faecalis	Cytolysin	ABC-type transporter	-	-	24.1	3e-20	435	74.4
