# Supplementary material for: Assessing the Safety and Probiotic Characteristics of Lacticaseibacillus rhamnosus X253 via Complete Genome and Phenotype Analysis
Source: Microorganisms. 2023 Jan 5;11(1):140. doi: 10.3390/microorganisms11010140 (PMC9867440; doi:10.3390/microorganisms11010140)
Supplement: Supplementary file 1 [file microorganisms-11-00140-s001.zip › TableS1.X253.card_anno.xls]

Gene ID	Location	ARO_name	ARO_Accession	ARO_description	ARO_category	Evalue	Identity(%)	Drug_class	Resistance_mechanism	Score	Coverage(%)
Lac210KEM50_00025	CP073711.1	Staphylococcus aureus gyrB conferring resistance to aminocoumarin	ARO:3003301	Point mutation in Staphylococcus aureus resulting in aminocoumarin resistance	aminocoumarin resistance gene;antibiotic resistant gene variant or mutant	4.199999999999998e-230	62.2	aminocoumarin antibiotic	antibiotic target alteration	2041.0	96.3
Lac210KEM50_00030	CP073711.1	Staphylococcus aureus gyrA conferring resistance to fluoroquinolones	ARO:3003296	Point mutation of Staphylococcus aureus gyrA resulted in the lowered affinity between fluoroquinolones and gyrA. Thus	antibiotic resistant gene variant or mutant;fluoroquinolone resistance gene	1.0999999999999993e-291	58.2	fluoroquinolone antibiotic;nybomycin	antibiotic target alteration	2573.0	99.9
Lac210KEM50_00125	CP073711.1	oleC	ARO:3003748	oleC is an ABC transporter isolated from Streptomyces antibioticus and is involved in oleandomycin secretion.	efflux pump conferring antibiotic resistance	1.9e-20	29.1	-	-	230.0	73.8
Lac210KEM50_00150	CP073711.1	macB	ARO:3000535	MacB is an ATP-binding cassette (ABC) transporter that exports macrolides with 14- or 15- membered lactones. It forms an antibiotic efflux complex with MacA and TolC.	efflux pump conferring antibiotic resistance	8.999999999999999e-42	37.7	macrolide antibiotic	antibiotic efflux	413.0	99.1
Lac210KEM50_00180	CP073711.1	vatB	ARO:3002841	vatB is a plasmid-mediated acetyltransferase found in Staphylococcus aureus	antibiotic inactivation enzyme;streptogramin resistance gene	9.199999999999999e-11	41.7	streptogramin antibiotic	antibiotic inactivation	145.0	30.0
Lac210KEM50_00330	CP073711.1	mtrR	ARO:3000817	MtrR is a repressor of mtrCDE expression. Mutations in mtrR increase multidrug resistance.	gene modulating antibiotic efflux	5.2e-06	34.3	antibacterial free fatty acids;macrolide antibiotic;penam	antibiotic efflux	104.0	35.0
Lac210KEM50_00375	CP073711.1	msbA	ARO:3003950	MsbA is a multidrug resistance transporter homolog from E. coli and belongs to a superfamily of transporters that contain an adenosine triphosphate (ATP) binding cassette (ABC) which is also called a nucleotide-binding domain (NBD). MsbA is a member of the MDR-ABC transporter group by sequence homology. MsbA transports lipid A	efflux pump conferring antibiotic resistance	8.5e-27	33.2	nitroimidazole antibiotic	antibiotic efflux	286.0	54.2
Lac210KEM50_00470	CP073711.1	tcmA	ARO:3003554	Major facilitator superfamily transporter. Resistance to tetracenomycin C by an active tetracenomycin C efflux system which is probably energized by transmembrane electrochemical gradients.	efflux pump conferring antibiotic resistance	7.499999999999999e-48	29.2	-	-	469.0	66.8
Lac210KEM50_00495	CP073711.1	bcrA	ARO:3002987	bcrA is an ABC transporter found in Bacillus licheniformis that confers bacitracin resistance	efflux pump conferring antibiotic resistance	2.7999999999999998e-24	31.1	-	-	262.0	89.0
Lac210KEM50_00525	CP073711.1	vatB	ARO:3002841	vatB is a plasmid-mediated acetyltransferase found in Staphylococcus aureus	antibiotic inactivation enzyme;streptogramin resistance gene	7.2e-07	37.9	streptogramin antibiotic	antibiotic inactivation	112.0	24.8
Lac210KEM50_00585	CP073711.1	oleC	ARO:3003748	oleC is an ABC transporter isolated from Streptomyces antibioticus and is involved in oleandomycin secretion.	efflux pump conferring antibiotic resistance	1.1e-39	29.4	-	-	396.0	96.8
Lac210KEM50_00635	CP073711.1	macB	ARO:3000535	MacB is an ATP-binding cassette (ABC) transporter that exports macrolides with 14- or 15- membered lactones. It forms an antibiotic efflux complex with MacA and TolC.	efflux pump conferring antibiotic resistance	1.8e-42	39.9	macrolide antibiotic	antibiotic efflux	419.0	97.4
Lac210KEM50_00680	CP073711.1	bcrA	ARO:3002987	bcrA is an ABC transporter found in Bacillus licheniformis that confers bacitracin resistance	efflux pump conferring antibiotic resistance	4.099999999999999e-42	38.8	-	-	417.0	84.1
Lac210KEM50_00730	CP073711.1	D-Ala-D-Ala ligase	ARO:3003970	Non-van ligases that synthesize D-Ala-D-Ala	glycopeptide resistance gene;gene conferring antibiotic resistance via molecular bypass	2.2000000000000003e-34	29.3	-	-	351.0	93.9
Lac210KEM50_00745	CP073711.1	lmrB	ARO:3002813	lmrB is a chromosomally-encoded efflux pump that confers resistance to lincosamides in Bacillus subtilis	efflux pump conferring antibiotic resistance	7.1e-62	35.0	lincosamide antibiotic	antibiotic efflux	589.0	94.7
Lac210KEM50_00755	CP073711.1	evgS	ARO:3000833	EvgS is a sensor protein that phosphorylates the regulatory protein EvgA.	efflux pump conferring antibiotic resistance;gene modulating antibiotic efflux	5.099999999999999e-20	27.9	fluoroquinolone antibiotic;macrolide antibiotic;penam;tetracycline antibiotic	antibiotic efflux	227.0	61.4
Lac210KEM50_00760	CP073711.1	adeR	ARO:3000553	AdeR is a positive regulator of AdeABC efflux system. AdeR inactivation leads to susceptibility to aminoglycoside antibiotics.	efflux pump conferring antibiotic resistance;gene modulating antibiotic efflux	2.0999999999999998e-27	31.6	glycylcycline;tetracycline antibiotic	antibiotic efflux	289.0	96.4
Lac210KEM50_00770	CP073711.1	vanHB	ARO:3002943	vanHB is a vanH variant in the vanB gene cluster	glycopeptide resistance gene;gene conferring antibiotic resistance via molecular bypass;antibiotic resistance gene cluster, cassette, or operon	1.2e-47	32.5	glycopeptide antibiotic	antibiotic target alteration	465.0	95.5
Lac210KEM50_00925	CP073711.1	tcr3	ARO:3002893	tcr3 is a tetracycline efflux pump that confers self-resistance to Streptomyces aureofaciens	efflux pump conferring antibiotic resistance	3.2e-33	27.3	-	-	342.0	95.4
Lac210KEM50_00955	CP073711.1	msbA	ARO:3003950	MsbA is a multidrug resistance transporter homolog from E. coli and belongs to a superfamily of transporters that contain an adenosine triphosphate (ATP) binding cassette (ABC) which is also called a nucleotide-binding domain (NBD). MsbA is a member of the MDR-ABC transporter group by sequence homology. MsbA transports lipid A	efflux pump conferring antibiotic resistance	7.1e-09	21.9	nitroimidazole antibiotic	antibiotic efflux	129.0	91.1
Lac210KEM50_01075	CP073711.1	vanHD	ARO:3002944	vanHD is a vanH variant in the vanD gene cluster	glycopeptide resistance gene;gene conferring antibiotic resistance via molecular bypass;antibiotic resistance gene cluster, cassette, or operon	4.6e-28	36.5	glycopeptide antibiotic	antibiotic target alteration	296.0	68.1
Lac210KEM50_01150	CP073711.1	Mycobacterium tuberculosis gidB mutation conferring resistance to streptomycin	ARO:3003470	Specific mutations that occurs on Mycobacterium tuberculosis gidB causing it to be streptomycin resistant	antibiotic target modifying enzyme;antibiotic resistant gene variant or mutant;aminoglycoside resistance gene	6.999999999999999e-13	28.0	aminoglycoside antibiotic	antibiotic target alteration	164.0	64.6
Lac210KEM50_01195	CP073711.1	vanRF	ARO:3002925	vanRF is a vanR variant found in the vanF gene cluster	glycopeptide resistance gene;gene conferring antibiotic resistance via molecular bypass;antibiotic resistance gene cluster, cassette, or operon	4.799999999999999e-56	49.8	-	-	536.0	97.8
Lac210KEM50_01200	CP073711.1	vanSA	ARO:3002931	vanSA	glycopeptide resistance gene;gene conferring antibiotic resistance via molecular bypass;antibiotic resistance gene cluster, cassette, or operon	1.3999999999999997e-42	36.0	glycopeptide antibiotic	antibiotic target alteration	422.0	64.6
Lac210KEM50_01320	CP073711.1	vgaB	ARO:3000118	Vga(B) is an efflux protein expressed in staphylococci that confers resistance to streptogramin A antibiotics and related compounds. It is associated with plasmid DNA.	efflux pump conferring antibiotic resistance	5.1e-16	27.0	pleuromutilin antibiotic;streptogramin antibiotic	antibiotic target protection	191.0	84.5
Lac210KEM50_01390	CP073711.1	tlrC	ARO:3002827	tlrC is an efflux pump found in Streptomyces fradiae and confers resistance to mycinamicin	efflux pump conferring antibiotic resistance	1.5e-49	29.1	-	-	483.0	95.5
Lac210KEM50_01445	CP073711.1	drrA	ARO:3003944	Doxorubicin resistance ATP-binding protein DrrA (DrrA) is part of the drrAB efflux pump.	efflux pump conferring antibiotic resistance	3.7e-20	28.8	-	-	227.0	92.3
Lac210KEM50_01450	CP073711.1	drrA	ARO:3003944	Doxorubicin resistance ATP-binding protein DrrA (DrrA) is part of the drrAB efflux pump.	efflux pump conferring antibiotic resistance	8.899999999999999e-21	29.9	-	-	232.0	88.2
Lac210KEM50_01615	CP073711.1	patB	ARO:3000025	PatB is an ABC transporter of Streptococcus pneumoniae that interacts with PatA to confer fluoroquinolone resistance..	efflux pump conferring antibiotic resistance	1.5999999999999998e-67	36.9	fluoroquinolone antibiotic	antibiotic efflux	637.0	90.2
Lac210KEM50_01670	CP073711.1	sav1866	ARO:3000489	Sav1866 is a multidrug efflux pump in the Gram-positive Staphylococcus aureus. It is a homolog of the human ABC transporter Mdr1 and pumps out toxic compounds including verapamil	efflux pump conferring antibiotic resistance	1.9e-27	33.6	-	-	293.0	41.6
Lac210KEM50_01695	CP073711.1	msbA	ARO:3003950	MsbA is a multidrug resistance transporter homolog from E. coli and belongs to a superfamily of transporters that contain an adenosine triphosphate (ATP) binding cassette (ABC) which is also called a nucleotide-binding domain (NBD). MsbA is a member of the MDR-ABC transporter group by sequence homology. MsbA transports lipid A	efflux pump conferring antibiotic resistance	1.8000000000000002e-14	31.1	nitroimidazole antibiotic	antibiotic efflux	180.0	44.7
Lac210KEM50_01745	CP073711.1	macB	ARO:3000535	MacB is an ATP-binding cassette (ABC) transporter that exports macrolides with 14- or 15- membered lactones. It forms an antibiotic efflux complex with MacA and TolC.	efflux pump conferring antibiotic resistance	2.3999999999999997e-23	34.2	macrolide antibiotic	antibiotic efflux	257.0	43.6
Lac210KEM50_01795	CP073711.1	mecC	ARO:3001209	A foreign PBP2a acquired by lateral gene transfer that able to perform peptidoglycan synthesis in the presence of beta-lactams.	antibiotic resistance gene cluster, cassette, or operon;beta-lactam resistance gene;antibiotic target replacement protein	4.499999999999999e-86	32.0	carbapenem;cephalosporin;cephamycin;monobactam;penam	antibiotic target replacement	799.0	95.5
Lac210KEM50_01805	CP073711.1	bcrA	ARO:3002987	bcrA is an ABC transporter found in Bacillus licheniformis that confers bacitracin resistance	efflux pump conferring antibiotic resistance	2.0999999999999997e-21	32.2	-	-	237.0	98.6
Lac210KEM50_01915	CP073711.1	vanHF	ARO:3002945	vanHF is a vanH variant in the vanF gene cluster	glycopeptide resistance gene;gene conferring antibiotic resistance via molecular bypass;antibiotic resistance gene cluster, cassette, or operon	9.5e-29	34.3	-	-	302.0	69.6
Lac210KEM50_02005	CP073711.1	novA	ARO:3002522	A type III ABC transporter	efflux pump conferring antibiotic resistance	4.7e-20	30.6	-	-	229.0	40.6
Lac210KEM50_02310	CP073711.1	efrB	ARO:3003949	efrB is a part of the EfrAB efflux pump	efflux pump conferring antibiotic resistance	4e-10	25.5	fluoroquinolone antibiotic;macrolide antibiotic;rifamycin antibiotic	antibiotic efflux	140.0	78.2
Lac210KEM50_02585	CP073711.1	bcrA	ARO:3002987	bcrA is an ABC transporter found in Bacillus licheniformis that confers bacitracin resistance	efflux pump conferring antibiotic resistance	1.5e-15	26.7	-	-	187.0	98.0
Lac210KEM50_02595	CP073711.1	vanRI	ARO:3003728	VanRI is the regulatory transcriptional activator in the VanSR regulator within the VanI glycopeptide resistance gene cluster.	glycopeptide resistance gene;gene conferring antibiotic resistance via molecular bypass;antibiotic resistance gene cluster, cassette, or operon	2.7e-35	35.3	-	-	357.0	98.7
Lac210KEM50_02600	CP073711.1	adeS	ARO:3000549	AdeS is a sensor kinase in the AdeRS regulatory system of AdeABC. It is essential for AdeABC expression.	efflux pump conferring antibiotic resistance;gene modulating antibiotic efflux	2.2000000000000002e-10	24.2	glycylcycline;tetracycline antibiotic	antibiotic efflux	144.0	75.7
Lac210KEM50_02605	CP073711.1	bcrA	ARO:3002987	bcrA is an ABC transporter found in Bacillus licheniformis that confers bacitracin resistance	efflux pump conferring antibiotic resistance	3.7e-32	38.1	-	-	331.0	70.6
Lac210KEM50_02740	CP073711.1	bcrA	ARO:3002987	bcrA is an ABC transporter found in Bacillus licheniformis that confers bacitracin resistance	efflux pump conferring antibiotic resistance	4.5e-37	33.3	-	-	373.0	87.9
Lac210KEM50_02765	CP073711.1	lmrC	ARO:3002881	lmrC is a chromosomally-encoded efflux pump that confers resistance to lincosamides in Streptomyces lincolnensis and Lactococcus lactis. It can dimerize with lmrD	efflux pump conferring antibiotic resistance	3.5999999999999987e-153	50.2	-	-	1377.0	98.1
Lac210KEM50_02770	CP073711.1	lmrD	ARO:3002882	lmrD is a chromosomally-encoded efflux pump that confers resistance to lincosamides in Streptomyces lincolnensis and Lactococcus lactis. It can dimerize with lmrC	efflux pump conferring antibiotic resistance	2.899999999999999e-169	56.1	-	-	1516.0	89.7
Lac210KEM50_02830	CP073711.1	lsaA	ARO:3000300	LsaA is an ABC efflux pump expressed in Enterococcus faecalis. It confers resistance to clindamycin	efflux pump conferring antibiotic resistance	4.099999999999999e-145	53.4	lincosamide antibiotic;pleuromutilin antibiotic;streptogramin antibiotic	antibiotic target protection	1307.0	99.2
Lac210KEM50_02875	CP073711.1	oleC	ARO:3003748	oleC is an ABC transporter isolated from Streptomyces antibioticus and is involved in oleandomycin secretion.	efflux pump conferring antibiotic resistance	1.1999999999999998e-35	37.3	-	-	361.0	76.8
Lac210KEM50_02925	CP073711.1	vgaE	ARO:3002833	vgaE is an efflux protein expressed in staphylococci that confers resistance to streptogramin A antibiotics and related compounds. It is associated with transposon DNA.	efflux pump conferring antibiotic resistance	1.8e-45	29.4	pleuromutilin antibiotic;streptogramin antibiotic	antibiotic target protection	448.0	68.4
Lac210KEM50_03140	CP073711.1	desR	ARO:3001293	B-Glycosidase involved in Streptomyces venezuelae self-resistance. This organism produces pikromycin/narbomycin/methymycin/neomethymycin which are inactivated by a glucosyltransferase inside the cell. DesR is a secreted enzyme that re-activates the antibiotic by removing the glucose once it is pumped out of the cell.	gene involved in self resistance to antibiotic	2.8999999999999996e-31	37.1	-	-	327.0	29.3
Lac210KEM50_03160	CP073711.1	sav1866	ARO:3000489	Sav1866 is a multidrug efflux pump in the Gram-positive Staphylococcus aureus. It is a homolog of the human ABC transporter Mdr1 and pumps out toxic compounds including verapamil	efflux pump conferring antibiotic resistance	2.5e-19	30.7	-	-	220.0	79.4
Lac210KEM50_03190	CP073711.1	Klebsiella mutant PhoP conferring antibiotic resistance to colistin	ARO:3003585	A mutant phoP activates pmrHFIJKLM expression responsible for L-aminoarabinose synthesis and polymyxin resistance	efflux pump conferring antibiotic resistance;polymyxin resistance gene;antibiotic resistant gene variant or mutant;gene modulating antibiotic efflux;gene altering cell wall charge conferring antibiotic resistance	2.2e-32	31.7	macrolide antibiotic;peptide antibiotic	antibiotic efflux;antibiotic target alteration	332.0	95.2
Lac210KEM50_03195	CP073711.1	baeS	ARO:3000829	BaeS is a sensor kinase in the BaeSR regulatory system. While it phosphorylates BaeR to increase its activity	efflux pump conferring antibiotic resistance;gene modulating antibiotic efflux	1e-27	31.4	aminocoumarin antibiotic;aminoglycoside antibiotic	antibiotic efflux	294.0	52.6
Lac210KEM50_03355	CP073711.1	msbA	ARO:3003950	MsbA is a multidrug resistance transporter homolog from E. coli and belongs to a superfamily of transporters that contain an adenosine triphosphate (ATP) binding cassette (ABC) which is also called a nucleotide-binding domain (NBD). MsbA is a member of the MDR-ABC transporter group by sequence homology. MsbA transports lipid A	efflux pump conferring antibiotic resistance	1.3e-24	22.8	nitroimidazole antibiotic	antibiotic efflux	268.0	90.9
Lac210KEM50_03530	CP073711.1	aminocoumarin resistant alaS	ARO:3003830	alanyl-tRNA synthetase conferring resistance to novobiocin in Escherichia coli	aminocoumarin resistance gene	1.1999999999999993e-184	42.2	-	-	1650.0	98.8
Lac210KEM50_03925	CP073711.1	patB	ARO:3000025	PatB is an ABC transporter of Streptococcus pneumoniae that interacts with PatA to confer fluoroquinolone resistance..	efflux pump conferring antibiotic resistance	4.900000000000001e-16	23.1	fluoroquinolone antibiotic	antibiotic efflux	193.0	91.3
Lac210KEM50_04265	CP073711.1	tcmA	ARO:3003554	Major facilitator superfamily transporter. Resistance to tetracenomycin C by an active tetracenomycin C efflux system which is probably energized by transmembrane electrochemical gradients.	efflux pump conferring antibiotic resistance	7.8e-35	28.3	-	-	356.0	81.1
Lac210KEM50_04275	CP073711.1	lmrB	ARO:3002813	lmrB is a chromosomally-encoded efflux pump that confers resistance to lincosamides in Bacillus subtilis	efflux pump conferring antibiotic resistance	3.799999999999999e-82	38.2	lincosamide antibiotic	antibiotic efflux	764.0	93.7
Lac210KEM50_04390	CP073711.1	bacA	ARO:3002986	bacA is a gene that recycles undecaprenyl pyrophosphate during cell wall biosynthesis which confers resistance to bacitracin	peptide antibiotic resistance gene;gene conferring antibiotic resistance via molecular bypass	1.6e-42	38.6	peptide antibiotic	antibiotic target alteration	420.0	99.6
Lac210KEM50_04465	CP073711.1	Staphylococcus aureus pgsA mutations conferring resistance to daptomycin	ARO:3003323	Point mutations that occur within Staphylococcus aureus pgsA gene resulting in resistance to daptomycin	antibiotic resistant gene variant or mutant;lipopeptide antibiotic resistance gene	1.4999999999999998e-37	47.6	-	-	376.0	95.4
Lac210KEM50_04520	CP073711.1	macB	ARO:3000535	MacB is an ATP-binding cassette (ABC) transporter that exports macrolides with 14- or 15- membered lactones. It forms an antibiotic efflux complex with MacA and TolC.	efflux pump conferring antibiotic resistance	5e-37	37.4	macrolide antibiotic	antibiotic efflux	372.0	95.6
Lac210KEM50_04535	CP073711.1	mtrA	ARO:3000816	MtrA is a transcriptional activator of the MtrCDE multidrug efflux pump of Neisseria gonorrhoeae.	efflux pump conferring antibiotic resistance;gene modulating antibiotic efflux	2.4e-50	40.3	macrolide antibiotic;penam	antibiotic efflux	487.0	98.7
Lac210KEM50_04540	CP073711.1	arlS	ARO:3000839	ArlS is a protein histidine kinase that phosphorylates ArlR	efflux pump conferring antibiotic resistance;gene modulating antibiotic efflux	1.2999999999999999e-27	30.3	acridine dye;fluoroquinolone antibiotic	antibiotic efflux	294.0	40.2
Lac210KEM50_04565	CP073711.1	sav1866	ARO:3000489	Sav1866 is a multidrug efflux pump in the Gram-positive Staphylococcus aureus. It is a homolog of the human ABC transporter Mdr1 and pumps out toxic compounds including verapamil	efflux pump conferring antibiotic resistance	8.099999999999999e-20	30.9	-	-	224.0	84.3
Lac210KEM50_04615	CP073711.1	mtrA	ARO:3000816	MtrA is a transcriptional activator of the MtrCDE multidrug efflux pump of Neisseria gonorrhoeae.	efflux pump conferring antibiotic resistance;gene modulating antibiotic efflux	8.300000000000001e-26	34.4	macrolide antibiotic;penam	antibiotic efflux	275.0	96.7
Lac210KEM50_04625	CP073711.1	macB	ARO:3000535	MacB is an ATP-binding cassette (ABC) transporter that exports macrolides with 14- or 15- membered lactones. It forms an antibiotic efflux complex with MacA and TolC.	efflux pump conferring antibiotic resistance	5.9e-43	44.7	macrolide antibiotic	antibiotic efflux	423.0	89.1
Lac210KEM50_04670	CP073711.1	mgrA	ARO:3000815	MgrA	efflux pump conferring antibiotic resistance;gene modulating antibiotic efflux	5e-14	40.7	acridine dye;cephalosporin;fluoroquinolone antibiotic;penam;peptide antibiotic;tetracycline antibiotic	antibiotic efflux	172.0	54.4
Lac210KEM50_04795	CP073711.1	macB	ARO:3000535	MacB is an ATP-binding cassette (ABC) transporter that exports macrolides with 14- or 15- membered lactones. It forms an antibiotic efflux complex with MacA and TolC.	efflux pump conferring antibiotic resistance	1e-25	35.1	macrolide antibiotic	antibiotic efflux	276.0	57.2
Lac210KEM50_04830	CP073711.1	bcrA	ARO:3002987	bcrA is an ABC transporter found in Bacillus licheniformis that confers bacitracin resistance	efflux pump conferring antibiotic resistance	2.3e-29	30.0	-	-	307.0	78.2
Lac210KEM50_04865	CP073711.1	sav1866	ARO:3000489	Sav1866 is a multidrug efflux pump in the Gram-positive Staphylococcus aureus. It is a homolog of the human ABC transporter Mdr1 and pumps out toxic compounds including verapamil	efflux pump conferring antibiotic resistance	9.1e-25	33.5	-	-	268.0	59.1
Lac210KEM50_04915	CP073711.1	bcrA	ARO:3002987	bcrA is an ABC transporter found in Bacillus licheniformis that confers bacitracin resistance	efflux pump conferring antibiotic resistance	2.7e-33	34.7	-	-	340.0	88.1
Lac210KEM50_05145	CP073711.1	vanRC	ARO:3002922	vanRC is a vanR variant found in the vanC gene cluster	glycopeptide resistance gene;gene conferring antibiotic resistance via molecular bypass;antibiotic resistance gene cluster, cassette, or operon	8.199999999999999e-38	36.6	glycopeptide antibiotic	antibiotic target alteration	379.0	95.9
Lac210KEM50_05150	CP073711.1	arlS	ARO:3000839	ArlS is a protein histidine kinase that phosphorylates ArlR	efflux pump conferring antibiotic resistance;gene modulating antibiotic efflux	2.8e-27	28.8	acridine dye;fluoroquinolone antibiotic	antibiotic efflux	291.0	60.4
Lac210KEM50_05645	CP073711.1	efrA	ARO:3003948	efrA is a part of the EfrAB efflux pump	efflux pump conferring antibiotic resistance	7.299999999999999e-101	43.4	fluoroquinolone antibiotic;macrolide antibiotic;rifamycin antibiotic	antibiotic efflux	926.0	80.9
Lac210KEM50_05650	CP073711.1	lmrD	ARO:3002882	lmrD is a chromosomally-encoded efflux pump that confers resistance to lincosamides in Streptomyces lincolnensis and Lactococcus lactis. It can dimerize with lmrC	efflux pump conferring antibiotic resistance	1.4999999999999999e-96	36.7	-	-	889.0	81.3
Lac210KEM50_05795	CP073711.1	macB	ARO:3000535	MacB is an ATP-binding cassette (ABC) transporter that exports macrolides with 14- or 15- membered lactones. It forms an antibiotic efflux complex with MacA and TolC.	efflux pump conferring antibiotic resistance	3.2999999999999997e-32	35.4	macrolide antibiotic	antibiotic efflux	332.0	62.9
Lac210KEM50_05930	CP073711.1	vanRI	ARO:3003728	VanRI is the regulatory transcriptional activator in the VanSR regulator within the VanI glycopeptide resistance gene cluster.	glycopeptide resistance gene;gene conferring antibiotic resistance via molecular bypass;antibiotic resistance gene cluster, cassette, or operon	1.6999999999999999e-37	37.3	-	-	376.0	99.1
Lac210KEM50_05935	CP073711.1	bcrA	ARO:3002987	bcrA is an ABC transporter found in Bacillus licheniformis that confers bacitracin resistance	efflux pump conferring antibiotic resistance	9.699999999999998e-52	36.2	-	-	500.0	95.8
Lac210KEM50_06005	CP073711.1	oleC	ARO:3003748	oleC is an ABC transporter isolated from Streptomyces antibioticus and is involved in oleandomycin secretion.	efflux pump conferring antibiotic resistance	2.2e-29	28.7	-	-	307.0	95.6
Lac210KEM50_06155	CP073711.1	macB	ARO:3000535	MacB is an ATP-binding cassette (ABC) transporter that exports macrolides with 14- or 15- membered lactones. It forms an antibiotic efflux complex with MacA and TolC.	efflux pump conferring antibiotic resistance	1.1000000000000001e-30	37.6	macrolide antibiotic	antibiotic efflux	317.0	92.0
Lac210KEM50_06175	CP073711.1	Staphylococcus aureus cls conferring resistance to daptomycin	ARO:3003074	cls or cardiolipin synthetase is an inner membrane protein that is involved in membrane synthesis. Specific mutations in S. aureus can confer resistance to daptomycin.	antibiotic resistant gene variant or mutant;lipopeptide antibiotic resistance gene	5.099999999999999e-92	38.0	-	-	849.0	99.6
Lac210KEM50_06205	CP073711.1	Streptococcus pneumoniae PBP2x conferring resistance to amoxicillin	ARO:3003043	PBP2x is a penicillin-binding protein found in Streptococcus pneumoniae	antibiotic resistant gene variant or mutant;beta-lactam resistance gene	5.2999999999999984e-117	36.4	carbapenem;cephalosporin;cephamycin;monobactam;penam	antibiotic target alteration	1066.0	98.5
Lac210KEM50_06260	CP073711.1	Bifidobacteria intrinsic ileS conferring resistance to mupirocin	ARO:3003730	Bifidobacteria have an intrinsically resistant form of ileS (isoleucyl-tRNA synthetase) that confers resistance to mupirocin.	mupirocin resistance gene	2.1e-86	27.7	-	-	803.0	91.5
Lac210KEM50_06275	CP073711.1	qepA	ARO:3000448	QepA is a plasmid-mediated fluoroquinolone efflux pump found in E. coli. It is regulated by sox genes	efflux pump conferring antibiotic resistance	3.5e-32	26.1	fluoroquinolone antibiotic	antibiotic efflux	333.0	89.3
Lac210KEM50_06315	CP073711.1	oleB	ARO:3003036	oleB is an ABC transporter in Streptomyces antibioticus and is involved in oleandomycin secretion	efflux pump conferring antibiotic resistance	2.3e-06	35.0	-	-	112.0	17.6
Lac210KEM50_06420	CP073711.1	otrA	ARO:3002891	otrA is an oxytetracycline resistance ribosomal protection protein found in Streptomyces rimosus	antibiotic target protection protein;tetracycline resistance gene	2.7999999999999995e-26	40.0	-	-	283.0	22.5
Lac210KEM50_06495	CP073711.1	Enterococcus faecium EF-Tu mutants conferring resistance to GE2270A	ARO:3003438	Sequence variants of Enterococcus faecium elongation factor Tu that confer resistance to GE2270A	antibiotic resistant gene variant or mutant;elfamycin resistance gene	5.099999999999998e-178	75.4	-	-	1590.0	98.7
Lac210KEM50_06520	CP073711.1	sav1866	ARO:3000489	Sav1866 is a multidrug efflux pump in the Gram-positive Staphylococcus aureus. It is a homolog of the human ABC transporter Mdr1 and pumps out toxic compounds including verapamil	efflux pump conferring antibiotic resistance	2.1999999999999994e-89	36.2	-	-	827.0	95.2
Lac210KEM50_06555	CP073711.1	macB	ARO:3000535	MacB is an ATP-binding cassette (ABC) transporter that exports macrolides with 14- or 15- membered lactones. It forms an antibiotic efflux complex with MacA and TolC.	efflux pump conferring antibiotic resistance	7.6e-31	35.0	macrolide antibiotic	antibiotic efflux	319.0	85.5
Lac210KEM50_06755	CP073711.1	srmB	ARO:3002828	srmB is an efflux pump found in Streptomyces ambofaciens that confers resistance to spiramycin	efflux pump conferring antibiotic resistance	8.700000000000001e-55	29.7	-	-	529.0	80.2
Lac210KEM50_06760	CP073711.1	dfrE	ARO:3002875	dfrE is a chromosome-encoded dihydrofolate reductase found in Enterococcus faecalis	antibiotic target replacement protein;trimethoprim resistance gene	8.099999999999998e-70	77.1	diaminopyrimidine antibiotic	antibiotic target replacement	656.0	48.4
Lac210KEM50_06765	CP073711.1	dfrA20	ARO:3003016	dfrA20 is a plasmid-encoded dihydrofolate reductase found in Pasteurella multocida	antibiotic target replacement protein;trimethoprim resistance gene	1.7000000000000002e-18	37.2	-	-	211.0	76.1
Lac210KEM50_06880	CP073711.1	Staphylococcus aureus parE conferring resistance to aminocoumarin	ARO:3003314	Point mutation in Staphylococcus aureus parE resulting in aminocoumarin resistance. Please note: the reference sequence associated with this model corresponds to Staphylococcus aureus MRSA parE	aminocoumarin resistance gene;antibiotic resistant gene variant or mutant	2.699999999999999e-256	66.8	-	-	2267.0	95.2
Lac210KEM50_06885	CP073711.1	Streptococcus pneumoniae parC conferring resistance to fluoroquinolone	ARO:3003311	Point mutation in Streptococcus pneumoniae parC resulting in fluoroquinolone resistance	gene involved in self resistance to antibiotic;antibiotic resistant gene variant or mutant;fluoroquinolone resistance gene	2.0999999999999985e-239	51.9	-	-	2122.0	99.6
Lac210KEM50_06920	CP073711.1	macB	ARO:3000535	MacB is an ATP-binding cassette (ABC) transporter that exports macrolides with 14- or 15- membered lactones. It forms an antibiotic efflux complex with MacA and TolC.	efflux pump conferring antibiotic resistance	1.4e-40	40.3	macrolide antibiotic	antibiotic efflux	403.0	86.3
Lac210KEM50_06935	CP073711.1	mefB	ARO:3003107	mefB is a macrolide efflux gene located in the vicinity of sul3 in Escherichia coli.	efflux pump conferring antibiotic resistance	3.5e-33	28.2	macrolide antibiotic	antibiotic efflux	341.0	94.3
Lac210KEM50_07120	CP073711.1	Staphylococcus aureus cls conferring resistance to daptomycin	ARO:3003074	cls or cardiolipin synthetase is an inner membrane protein that is involved in membrane synthesis. Specific mutations in S. aureus can confer resistance to daptomycin.	antibiotic resistant gene variant or mutant;lipopeptide antibiotic resistance gene	4.999999999999999e-119	45.0	-	-	1082.0	99.6
Lac210KEM50_07150	CP073711.1	aminocoumarin resistant cysB	ARO:3003840	Positive regulator of gene expression in the cysteine regulon. cysB mutants confer resistance to novobiocin	aminocoumarin resistance gene	4.8e-16	26.9	-	-	192.0	64.5
Lac210KEM50_07170	CP073711.1	vanHF	ARO:3002945	vanHF is a vanH variant in the vanF gene cluster	glycopeptide resistance gene;gene conferring antibiotic resistance via molecular bypass;antibiotic resistance gene cluster, cassette, or operon	2.5e-15	26.2	-	-	186.0	69.5
Lac210KEM50_07200	CP073711.1	Streptococcus pneumoniae PBP1a conferring resistance to amoxicillin	ARO:3003041	PBP1a is a penicillin-binding protein found in Streptococcus pneumoniae	antibiotic resistant gene variant or mutant;beta-lactam resistance gene	2.399999999999999e-152	44.1	carbapenem;cephalosporin;cephamycin;monobactam;penam	antibiotic target alteration	1371.0	91.9
Lac210KEM50_07300	CP073711.1	lmrD	ARO:3002882	lmrD is a chromosomally-encoded efflux pump that confers resistance to lincosamides in Streptomyces lincolnensis and Lactococcus lactis. It can dimerize with lmrC	efflux pump conferring antibiotic resistance	2.3e-14	22.1	-	-	180.0	86.0
Lac210KEM50_07355	CP073711.1	bcrA	ARO:3002987	bcrA is an ABC transporter found in Bacillus licheniformis that confers bacitracin resistance	efflux pump conferring antibiotic resistance	6.099999999999999e-08	44.4	-	-	119.0	34.9
Lac210KEM50_07440	CP073711.1	drrA	ARO:3003944	Doxorubicin resistance ATP-binding protein DrrA (DrrA) is part of the drrAB efflux pump.	efflux pump conferring antibiotic resistance	5.2e-31	31.6	-	-	321.0	80.4
Lac210KEM50_07615	CP073711.1	otrA	ARO:3002891	otrA is an oxytetracycline resistance ribosomal protection protein found in Streptomyces rimosus	antibiotic target protection protein;tetracycline resistance gene	1.6e-18	36.3	-	-	216.0	27.0
Lac210KEM50_07760	CP073711.1	sav1866	ARO:3000489	Sav1866 is a multidrug efflux pump in the Gram-positive Staphylococcus aureus. It is a homolog of the human ABC transporter Mdr1 and pumps out toxic compounds including verapamil	efflux pump conferring antibiotic resistance	7.399999999999999e-80	31.1	-	-	745.0	95.0
Lac210KEM50_07765	CP073711.1	sav1866	ARO:3000489	Sav1866 is a multidrug efflux pump in the Gram-positive Staphylococcus aureus. It is a homolog of the human ABC transporter Mdr1 and pumps out toxic compounds including verapamil	efflux pump conferring antibiotic resistance	8.199999999999999e-68	32.7	-	-	641.0	88.9
Lac210KEM50_07860	CP073711.1	bcrA	ARO:3002987	bcrA is an ABC transporter found in Bacillus licheniformis that confers bacitracin resistance	efflux pump conferring antibiotic resistance	1.1e-21	29.3	-	-	241.0	65.0
Lac210KEM50_07865	CP073711.1	macB	ARO:3000535	MacB is an ATP-binding cassette (ABC) transporter that exports macrolides with 14- or 15- membered lactones. It forms an antibiotic efflux complex with MacA and TolC.	efflux pump conferring antibiotic resistance	2.2000000000000002e-20	30.0	macrolide antibiotic	antibiotic efflux	230.0	72.4
Lac210KEM50_07880	CP073711.1	mfd	ARO:3003844	mfd dissociates transcription elongation complexes blocked at nonpairing lesions and mediates recruitment of DNA repair proteins. The Mfd (mutation frequency decline) protein	antibiotic target protection protein;fluoroquinolone resistance gene	5.999999999999999e-70	37.1	-	-	660.0	58.3
Lac210KEM50_07975	CP073711.1	Mycobacterium tuberculosis tlyA mutations conferring resistance to aminoglycosides	ARO:3003445	Specific mutations that arise in Mycobacterium tuberculosis tlyA resulting in aminoglycosides resistance	antibiotic target modifying enzyme;antibiotic resistant gene variant or mutant;aminoglycoside resistance gene	8.699999999999999e-44	41.4	aminoglycoside antibiotic	antibiotic target alteration	431.0	88.0
Lac210KEM50_08050	CP073711.1	msbA	ARO:3003950	MsbA is a multidrug resistance transporter homolog from E. coli and belongs to a superfamily of transporters that contain an adenosine triphosphate (ATP) binding cassette (ABC) which is also called a nucleotide-binding domain (NBD). MsbA is a member of the MDR-ABC transporter group by sequence homology. MsbA transports lipid A	efflux pump conferring antibiotic resistance	1.7e-11	23.4	nitroimidazole antibiotic	antibiotic efflux	155.0	82.0
Lac210KEM50_08110	CP073711.1	Streptococcus pneumoniae PBP2b conferring resistance to amoxicillin	ARO:3003042	PBP2b is a penicillin-binding protein found in Streptococcus pneumoniae	antibiotic resistant gene variant or mutant;beta-lactam resistance gene	1.1999999999999997e-105	33.5	carbapenem;cephalosporin;cephamycin;monobactam;penam	antibiotic target alteration	968.0	96.0
Lac210KEM50_08125	CP073711.1	Enterococcus faecium liaR mutant conferring daptomycin resistance	ARO:3003078	liaR is a response regulator found in the liaFSR signal transduction pathway. Mutations confer daptomycin resistance.	peptide antibiotic resistance gene;antibiotic resistant gene variant or mutant;lipopeptide antibiotic resistance gene	5.999999999999999e-80	71.9	peptide antibiotic	antibiotic target alteration	742.0	94.1
Lac210KEM50_08130	CP073711.1	Enterococcus faecium liaS mutant conferring daptomycin resistance	ARO:3003079	liaS is a histidine kinase found in the liaFSR signal transduction pathway. Mutations confer daptomycin resistance.	peptide antibiotic resistance gene;antibiotic resistant gene variant or mutant;lipopeptide antibiotic resistance gene	2.5999999999999995e-72	45.5	peptide antibiotic	antibiotic target alteration	678.0	98.0
Lac210KEM50_08195	CP073711.1	arlS	ARO:3000839	ArlS is a protein histidine kinase that phosphorylates ArlR	efflux pump conferring antibiotic resistance;gene modulating antibiotic efflux	7.999999999999999e-54	35.1	acridine dye;fluoroquinolone antibiotic	antibiotic efflux	520.0	60.0
Lac210KEM50_08200	CP073711.1	arlR	ARO:3000838	ArlR is a response regulator that binds to the norA promoter to activate expression. ArlR must first be phosphorylated by ArlS.	efflux pump conferring antibiotic resistance;gene modulating antibiotic efflux	5.6999999999999986e-65	53.7	acridine dye;fluoroquinolone antibiotic	antibiotic efflux	613.0	99.6
Lac210KEM50_08430	CP073711.1	bcrA	ARO:3002987	bcrA is an ABC transporter found in Bacillus licheniformis that confers bacitracin resistance	efflux pump conferring antibiotic resistance	1e-27	32.4	-	-	292.0	86.0
Lac210KEM50_08530	CP073711.1	drrA	ARO:3003944	Doxorubicin resistance ATP-binding protein DrrA (DrrA) is part of the drrAB efflux pump.	efflux pump conferring antibiotic resistance	6.9e-19	27.8	-	-	216.0	94.1
Lac210KEM50_08535	CP073711.1	Pseudomonas mutant PhoP conferring resistance to colistin	ARO:3003895	Mutations in Pseudomonas aeruginosa PhoP of the two-component PhoPQ regulatory system. Presence of mutation confers resistance to colistin.	efflux pump conferring antibiotic resistance;polymyxin resistance gene;gene modulating antibiotic efflux;gene altering cell wall charge conferring antibiotic resistance	1.6e-27	31.7	-	-	290.0	98.2
Lac210KEM50_08540	CP073711.1	smeS	ARO:3003067	smeS is the protein kinase sensor component of a two component signal transduction system that includes smeR	efflux pump conferring antibiotic resistance;gene modulating antibiotic efflux	2.5e-14	25.9	aminoglycoside antibiotic;cephalosporin;cephamycin;penam	antibiotic efflux	178.0	76.6
Lac210KEM50_08655	CP073711.1	tetT	ARO:3000193	Tet(T) is a ribosomal protection protein of streptococci. It is similar to Tet(Q).	antibiotic target protection protein;tetracycline resistance gene	2.8e-43	29.3	tetracycline antibiotic	antibiotic target protection	429.0	84.0
Lac210KEM50_08775	CP073711.1	macB	ARO:3000535	MacB is an ATP-binding cassette (ABC) transporter that exports macrolides with 14- or 15- membered lactones. It forms an antibiotic efflux complex with MacA and TolC.	efflux pump conferring antibiotic resistance	1.2e-15	32.3	macrolide antibiotic	antibiotic efflux	188.0	84.0
Lac210KEM50_08865	CP073711.1	macB	ARO:3000535	MacB is an ATP-binding cassette (ABC) transporter that exports macrolides with 14- or 15- membered lactones. It forms an antibiotic efflux complex with MacA and TolC.	efflux pump conferring antibiotic resistance	1e-49	36.9	macrolide antibiotic	antibiotic efflux	486.0	39.0
Lac210KEM50_09165	CP073711.1	bcrA	ARO:3002987	bcrA is an ABC transporter found in Bacillus licheniformis that confers bacitracin resistance	efflux pump conferring antibiotic resistance	4.6e-30	32.5	-	-	313.0	68.5
Lac210KEM50_09205	CP073711.1	lsaC	ARO:3003112	LsaC is an ABC efflux pump expressed in Streptococcus agalactiae. It confers resistance to lincomycin	efflux pump conferring antibiotic resistance	3.3999999999999996e-12	25.3	lincosamide antibiotic;pleuromutilin antibiotic;streptogramin antibiotic	antibiotic target protection	158.0	82.8
Lac210KEM50_09235	CP073711.1	macB	ARO:3000535	MacB is an ATP-binding cassette (ABC) transporter that exports macrolides with 14- or 15- membered lactones. It forms an antibiotic efflux complex with MacA and TolC.	efflux pump conferring antibiotic resistance	1.1999999999999998e-38	44.0	macrolide antibiotic	antibiotic efflux	386.0	87.2
Lac210KEM50_09240	CP073711.1	efrA	ARO:3003948	efrA is a part of the EfrAB efflux pump	efflux pump conferring antibiotic resistance	7.699999999999999e-14	27.9	fluoroquinolone antibiotic;macrolide antibiotic;rifamycin antibiotic	antibiotic efflux	173.0	73.0
Lac210KEM50_09245	CP073711.1	macB	ARO:3000535	MacB is an ATP-binding cassette (ABC) transporter that exports macrolides with 14- or 15- membered lactones. It forms an antibiotic efflux complex with MacA and TolC.	efflux pump conferring antibiotic resistance	1.5e-19	30.4	macrolide antibiotic	antibiotic efflux	223.0	66.9
Lac210KEM50_09275	CP073711.1	lmrD	ARO:3002882	lmrD is a chromosomally-encoded efflux pump that confers resistance to lincosamides in Streptomyces lincolnensis and Lactococcus lactis. It can dimerize with lmrC	efflux pump conferring antibiotic resistance	9.6e-10	21.7	-	-	140.0	77.1
Lac210KEM50_09280	CP073711.1	msbA	ARO:3003950	MsbA is a multidrug resistance transporter homolog from E. coli and belongs to a superfamily of transporters that contain an adenosine triphosphate (ATP) binding cassette (ABC) which is also called a nucleotide-binding domain (NBD). MsbA is a member of the MDR-ABC transporter group by sequence homology. MsbA transports lipid A	efflux pump conferring antibiotic resistance	4.3e-15	23.4	nitroimidazole antibiotic	antibiotic efflux	186.0	86.6
Lac210KEM50_09505	CP073711.1	macB	ARO:3000535	MacB is an ATP-binding cassette (ABC) transporter that exports macrolides with 14- or 15- membered lactones. It forms an antibiotic efflux complex with MacA and TolC.	efflux pump conferring antibiotic resistance	2.6e-50	43.0	macrolide antibiotic	antibiotic efflux	487.0	88.5
Lac210KEM50_09635	CP073711.1	macB	ARO:3000535	MacB is an ATP-binding cassette (ABC) transporter that exports macrolides with 14- or 15- membered lactones. It forms an antibiotic efflux complex with MacA and TolC.	efflux pump conferring antibiotic resistance	1e-35	37.3	macrolide antibiotic	antibiotic efflux	361.0	90.1
Lac210KEM50_09870	CP073711.1	lmrC	ARO:3002881	lmrC is a chromosomally-encoded efflux pump that confers resistance to lincosamides in Streptomyces lincolnensis and Lactococcus lactis. It can dimerize with lmrD	efflux pump conferring antibiotic resistance	3.1999999999999998e-21	29.0	-	-	237.0	74.3
Lac210KEM50_09875	CP073711.1	macB	ARO:3000535	MacB is an ATP-binding cassette (ABC) transporter that exports macrolides with 14- or 15- membered lactones. It forms an antibiotic efflux complex with MacA and TolC.	efflux pump conferring antibiotic resistance	1.3e-23	31.2	macrolide antibiotic	antibiotic efflux	258.0	66.0
Lac210KEM50_09895	CP073711.1	facT	ARO:3001313	Efflux protein facT confers resistance to factumycin. The gene has been heterologously expressed in S. coelicolor and its function was confirmed (Thaker et al. Med. Chem. Commun. 2012	efflux pump conferring antibiotic resistance;elfamycin resistance gene	9.900000000000001e-19	23.0	-	-	217.0	90.4
Lac210KEM50_10175	CP073711.1	PmrF	ARO:3003578	PmrF is required for the synthesis and transfer of 4-amino-4-deoxy-L-arabinose (Ara4N) to Lipid A	polymyxin resistance gene;gene altering cell wall charge conferring antibiotic resistance	3.7000000000000006e-06	28.8	peptide antibiotic	antibiotic target alteration	108.0	33.2
Lac210KEM50_10290	CP073711.1	bcrA	ARO:3002987	bcrA is an ABC transporter found in Bacillus licheniformis that confers bacitracin resistance	efflux pump conferring antibiotic resistance	4.4e-28	28.5	-	-	297.0	68.8
Lac210KEM50_10350	CP073711.1	vanHO	ARO:3002948	vanHO is a vanH variant in the vanO gene cluster	glycopeptide resistance gene;gene conferring antibiotic resistance via molecular bypass;antibiotic resistance gene cluster, cassette, or operon	2.7e-44	37.1	-	-	436.0	84.8
Lac210KEM50_10410	CP073711.1	bcrA	ARO:3002987	bcrA is an ABC transporter found in Bacillus licheniformis that confers bacitracin resistance	efflux pump conferring antibiotic resistance	1.1999999999999998e-27	29.0	-	-	292.0	79.3
Lac210KEM50_10425	CP073711.1	bcrA	ARO:3002987	bcrA is an ABC transporter found in Bacillus licheniformis that confers bacitracin resistance	efflux pump conferring antibiotic resistance	5.2e-23	28.2	-	-	252.0	75.3
Lac210KEM50_10455	CP073711.1	sav1866	ARO:3000489	Sav1866 is a multidrug efflux pump in the Gram-positive Staphylococcus aureus. It is a homolog of the human ABC transporter Mdr1 and pumps out toxic compounds including verapamil	efflux pump conferring antibiotic resistance	2.2999999999999996e-40	25.5	-	-	404.0	99.3
Lac210KEM50_10460	CP073711.1	sav1866	ARO:3000489	Sav1866 is a multidrug efflux pump in the Gram-positive Staphylococcus aureus. It is a homolog of the human ABC transporter Mdr1 and pumps out toxic compounds including verapamil	efflux pump conferring antibiotic resistance	5.8e-26	25.9	-	-	280.0	79.4
Lac210KEM50_10475	CP073711.1	novA	ARO:3002522	A type III ABC transporter	efflux pump conferring antibiotic resistance	3.7e-44	28.5	-	-	437.0	90.1
Lac210KEM50_10480	CP073711.1	sav1866	ARO:3000489	Sav1866 is a multidrug efflux pump in the Gram-positive Staphylococcus aureus. It is a homolog of the human ABC transporter Mdr1 and pumps out toxic compounds including verapamil	efflux pump conferring antibiotic resistance	6.099999999999999e-47	26.2	-	-	461.0	91.7
Lac210KEM50_10605	CP073711.1	lmrB	ARO:3002813	lmrB is a chromosomally-encoded efflux pump that confers resistance to lincosamides in Bacillus subtilis	efflux pump conferring antibiotic resistance	6.999999999999998e-89	38.9	lincosamide antibiotic	antibiotic efflux	822.0	98.8
Lac210KEM50_10665	CP073711.1	drrA	ARO:3003944	Doxorubicin resistance ATP-binding protein DrrA (DrrA) is part of the drrAB efflux pump.	efflux pump conferring antibiotic resistance	3.2000000000000003e-20	31.6	-	-	228.0	74.2
Lac210KEM50_10680	CP073711.1	srmB	ARO:3002828	srmB is an efflux pump found in Streptomyces ambofaciens that confers resistance to spiramycin	efflux pump conferring antibiotic resistance	2.4999999999999995e-65	31.5	-	-	620.0	74.5
Lac210KEM50_10790	CP073711.1	Listeria monocytogenes mprF	ARO:3003770	MprF is a integral membrane protein that modifies the negatively-charged phosphatidylglycerol on the membrane surface. This confers resistance to cationic peptides that disrupt the cell membrane	antibiotic target modifying enzyme;peptide antibiotic resistance gene	5.999999999999996e-232	47.9	peptide antibiotic	antibiotic target alteration	2058.0	97.6
Lac210KEM50_10840	CP073711.1	mdtG	ARO:3001329	Efflux protien mdtG.	efflux pump conferring antibiotic resistance	1.0999999999999999e-75	45.5	fosfomycin	antibiotic efflux	707.0	92.4
Lac210KEM50_11020	CP073711.1	drrA	ARO:3003944	Doxorubicin resistance ATP-binding protein DrrA (DrrA) is part of the drrAB efflux pump.	efflux pump conferring antibiotic resistance	6.6e-18	25.1	-	-	208.0	73.2
Lac210KEM50_11110	CP073711.1	bcrA	ARO:3002987	bcrA is an ABC transporter found in Bacillus licheniformis that confers bacitracin resistance	efflux pump conferring antibiotic resistance	5.4e-39	32.8	-	-	390.0	96.7
Lac210KEM50_11160	CP073711.1	oleC	ARO:3003748	oleC is an ABC transporter isolated from Streptomyces antibioticus and is involved in oleandomycin secretion.	efflux pump conferring antibiotic resistance	6.4e-13	22.7	-	-	165.0	65.3
Lac210KEM50_11270	CP073711.1	macB	ARO:3000535	MacB is an ATP-binding cassette (ABC) transporter that exports macrolides with 14- or 15- membered lactones. It forms an antibiotic efflux complex with MacA and TolC.	efflux pump conferring antibiotic resistance	9.2e-44	42.5	macrolide antibiotic	antibiotic efflux	430.0	97.7
Lac210KEM50_11360	CP073711.1	sav1866	ARO:3000489	Sav1866 is a multidrug efflux pump in the Gram-positive Staphylococcus aureus. It is a homolog of the human ABC transporter Mdr1 and pumps out toxic compounds including verapamil	efflux pump conferring antibiotic resistance	2.2e-56	29.6	-	-	542.0	97.1
Lac210KEM50_11430	CP073711.1	efpA	ARO:3003955	efpA is an MFS transporter found in Mycobacterium tuberculosis.	efflux pump conferring antibiotic resistance	3.2e-38	29.3	isoniazid;rifamycin antibiotic	antibiotic efflux	385.0	86.3
Lac210KEM50_11530	CP073711.1	oleC	ARO:3003748	oleC is an ABC transporter isolated from Streptomyces antibioticus and is involved in oleandomycin secretion.	efflux pump conferring antibiotic resistance	1.6000000000000002e-20	27.7	-	-	230.0	88.7
Lac210KEM50_11605	CP073711.1	macB	ARO:3000535	MacB is an ATP-binding cassette (ABC) transporter that exports macrolides with 14- or 15- membered lactones. It forms an antibiotic efflux complex with MacA and TolC.	efflux pump conferring antibiotic resistance	2.9e-24	30.1	macrolide antibiotic	antibiotic efflux	262.0	93.6
Lac210KEM50_11635	CP073711.1	sav1866	ARO:3000489	Sav1866 is a multidrug efflux pump in the Gram-positive Staphylococcus aureus. It is a homolog of the human ABC transporter Mdr1 and pumps out toxic compounds including verapamil	efflux pump conferring antibiotic resistance	1.1000000000000001e-27	23.4	-	-	295.0	91.5
Lac210KEM50_11640	CP073711.1	msbA	ARO:3003950	MsbA is a multidrug resistance transporter homolog from E. coli and belongs to a superfamily of transporters that contain an adenosine triphosphate (ATP) binding cassette (ABC) which is also called a nucleotide-binding domain (NBD). MsbA is a member of the MDR-ABC transporter group by sequence homology. MsbA transports lipid A	efflux pump conferring antibiotic resistance	9.699999999999999e-32	23.9	nitroimidazole antibiotic	antibiotic efflux	330.0	80.5
Lac210KEM50_11670	CP073711.1	macB	ARO:3000535	MacB is an ATP-binding cassette (ABC) transporter that exports macrolides with 14- or 15- membered lactones. It forms an antibiotic efflux complex with MacA and TolC.	efflux pump conferring antibiotic resistance	1.3999999999999998e-34	36.8	macrolide antibiotic	antibiotic efflux	351.0	92.4
Lac210KEM50_11695	CP073711.1	lmrC	ARO:3002881	lmrC is a chromosomally-encoded efflux pump that confers resistance to lincosamides in Streptomyces lincolnensis and Lactococcus lactis. It can dimerize with lmrD	efflux pump conferring antibiotic resistance	5.2e-23	30.6	-	-	252.0	81.6
Lac210KEM50_11700	CP073711.1	drrA	ARO:3003944	Doxorubicin resistance ATP-binding protein DrrA (DrrA) is part of the drrAB efflux pump.	efflux pump conferring antibiotic resistance	4.9999999999999997e-23	30.7	-	-	252.0	79.1
Lac210KEM50_11850	CP073711.1	rpsJ	ARO:3003930	rpsJ is a tetracycline resistance protein identified in Neisseria gonorrhoeae. Tetracycline resistance is conferred by binding to the ribosome as a 30S ribosomal protection protein.	antibiotic target protection protein;tetracycline resistance gene	2.2999999999999997e-34	66.7	tetracycline antibiotic	antibiotic target protection	346.0	100.0
Lac210KEM50_11870	CP073711.1	tetT	ARO:3000193	Tet(T) is a ribosomal protection protein of streptococci. It is similar to Tet(Q).	antibiotic target protection protein;tetracycline resistance gene	7.999999999999999e-78	28.0	tetracycline antibiotic	antibiotic target protection	728.0	93.9
Lac210KEM50_11880	CP073711.1	Mycobacterium tuberculosis rpsL mutations conferring resistance to Streptomycin	ARO:3003395	Ribosomal protein S12 stabilizes the highly conserved	antibiotic resistant gene variant or mutant;aminoglycoside resistance gene	1.6e-41	63.2	aminoglycoside antibiotic	antibiotic target alteration	409.0	98.6
Lac210KEM50_11900	CP073711.1	Staphylococcus aureus rpoC conferring resistance to daptomycin	ARO:3003291	Point mutations that occurs in Staphylococcus aureus rpoC resulting in resistance to daptomycin	antibiotic resistant gene variant or mutant;lipopeptide antibiotic resistance gene	0.0	69.5	-	-	4336.0	96.9
Lac210KEM50_11905	CP073711.1	Staphylococcus aureus rpoB mutants conferring resistance to rifampicin	ARO:3003285	Point mutations that occurs in Staphylococcus aureus rpoB resulting in resistance to rifampicin	rifampin resistance gene;antibiotic resistant gene variant or mutant	0.0	71.7	peptide antibiotic;rifamycin antibiotic	antibiotic target alteration;antibiotic target replacement	4396.0	96.5
Lac210KEM50_12035	CP073711.1	mfd	ARO:3003844	mfd dissociates transcription elongation complexes blocked at nonpairing lesions and mediates recruitment of DNA repair proteins. The Mfd (mutation frequency decline) protein	antibiotic target protection protein;fluoroquinolone resistance gene	2.7999999999999985e-192	36.3	-	-	1717.0	91.3
Lac210KEM50_12150	CP073711.1	Escherichia coli mutant murA conferring resistance to fosfomycin	ARO:3003775	murA or UDP-N-acetylglucosamine enolpyruvyl transferase catalyses the initial step in peptidoglycan biosynthesis and is inhibited by fosfomycin. Overexpression of murA through mutations such as Asp369Asn and Leu370Ile confers fosfomycin resistance. Extensive evidence has shown the significance of C115 mutations in conferring fosfomycin resistance since this residue represents a primary binding si…	fosfomycin resistance gene;antibiotic resistant gene variant or mutant	1.6999999999999996e-91	43.6	-	-	844.0	99.8
Lac210KEM50_12255	CP073711.1	msbA	ARO:3003950	MsbA is a multidrug resistance transporter homolog from E. coli and belongs to a superfamily of transporters that contain an adenosine triphosphate (ATP) binding cassette (ABC) which is also called a nucleotide-binding domain (NBD). MsbA is a member of the MDR-ABC transporter group by sequence homology. MsbA transports lipid A	efflux pump conferring antibiotic resistance	1.1999999999999999e-19	29.6	nitroimidazole antibiotic	antibiotic efflux	222.0	94.0
Lac210KEM50_12280	CP073711.1	Erm(34)	ARO:3000600	ErmD confers MLSb phenotype.	antibiotic target modifying enzyme;lincosamide resistance gene;macrolide resistance gene;streptogramin resistance gene	5.3e-23	30.0	-	-	252.0	88.1
Lac210KEM50_12320	CP073711.1	sav1866	ARO:3000489	Sav1866 is a multidrug efflux pump in the Gram-positive Staphylococcus aureus. It is a homolog of the human ABC transporter Mdr1 and pumps out toxic compounds including verapamil	efflux pump conferring antibiotic resistance	5.2e-33	28.3	-	-	341.0	53.3
Lac210KEM50_12325	CP073711.1	msbA	ARO:3003950	MsbA is a multidrug resistance transporter homolog from E. coli and belongs to a superfamily of transporters that contain an adenosine triphosphate (ATP) binding cassette (ABC) which is also called a nucleotide-binding domain (NBD). MsbA is a member of the MDR-ABC transporter group by sequence homology. MsbA transports lipid A	efflux pump conferring antibiotic resistance	4.799999999999999e-45	32.9	nitroimidazole antibiotic	antibiotic efflux	445.0	51.8
Lac210KEM50_12455	CP073711.1	bcrA	ARO:3002987	bcrA is an ABC transporter found in Bacillus licheniformis that confers bacitracin resistance	efflux pump conferring antibiotic resistance	5.9e-28	29.2	-	-	295.0	67.7
Lac210KEM50_12490	CP073711.1	oleC	ARO:3003748	oleC is an ABC transporter isolated from Streptomyces antibioticus and is involved in oleandomycin secretion.	efflux pump conferring antibiotic resistance	1.3e-41	38.3	-	-	412.0	90.1
Lac210KEM50_12510	CP073711.1	msbA	ARO:3003950	MsbA is a multidrug resistance transporter homolog from E. coli and belongs to a superfamily of transporters that contain an adenosine triphosphate (ATP) binding cassette (ABC) which is also called a nucleotide-binding domain (NBD). MsbA is a member of the MDR-ABC transporter group by sequence homology. MsbA transports lipid A	efflux pump conferring antibiotic resistance	1.1000000000000002e-34	24.9	nitroimidazole antibiotic	antibiotic efflux	355.0	84.1
Lac210KEM50_12665	CP073711.1	lmrB	ARO:3002813	lmrB is a chromosomally-encoded efflux pump that confers resistance to lincosamides in Bacillus subtilis	efflux pump conferring antibiotic resistance	6.9e-70	37.0	lincosamide antibiotic	antibiotic efflux	658.0	96.7
Lac210KEM50_12885	CP073711.1	sav1866	ARO:3000489	Sav1866 is a multidrug efflux pump in the Gram-positive Staphylococcus aureus. It is a homolog of the human ABC transporter Mdr1 and pumps out toxic compounds including verapamil	efflux pump conferring antibiotic resistance	2.0000000000000002e-20	24.8	-	-	232.0	85.5
Lac210KEM50_13155	CP073711.1	macB	ARO:3000535	MacB is an ATP-binding cassette (ABC) transporter that exports macrolides with 14- or 15- membered lactones. It forms an antibiotic efflux complex with MacA and TolC.	efflux pump conferring antibiotic resistance	1e-26	34.7	macrolide antibiotic	antibiotic efflux	285.0	56.3
Lac210KEM50_13225	CP073711.1	qacH	ARO:3003836	qacH is a subunit of the qac multidrug efflux pump in Vibrio cholerae	efflux pump conferring antibiotic resistance	8.2e-11	34.0	fluoroquinolone antibiotic	antibiotic efflux	143.0	98.1
Lac210KEM50_13235	CP073711.1	efrB	ARO:3003949	efrB is a part of the EfrAB efflux pump	efflux pump conferring antibiotic resistance	5.8e-20	27.0	fluoroquinolone antibiotic;macrolide antibiotic;rifamycin antibiotic	antibiotic efflux	228.0	46.7
Lac210KEM50_13365	CP073711.1	arlS	ARO:3000839	ArlS is a protein histidine kinase that phosphorylates ArlR	efflux pump conferring antibiotic resistance;gene modulating antibiotic efflux	8.5e-34	31.3	acridine dye;fluoroquinolone antibiotic	antibiotic efflux	348.0	37.7
Lac210KEM50_13370	CP073711.1	vanRM	ARO:3002928	vanRM is a vanR variant found in the vanM gene cluster	glycopeptide resistance gene;gene conferring antibiotic resistance via molecular bypass;antibiotic resistance gene cluster, cassette, or operon	2.7e-54	47.1	glycopeptide antibiotic	antibiotic target alteration	521.0	94.9
Lac210KEM50_13445	CP073711.1	tcmA	ARO:3003554	Major facilitator superfamily transporter. Resistance to tetracenomycin C by an active tetracenomycin C efflux system which is probably energized by transmembrane electrochemical gradients.	efflux pump conferring antibiotic resistance	1.1e-43	31.9	-	-	432.0	84.6
Lac210KEM50_13525	CP073711.1	macB	ARO:3000535	MacB is an ATP-binding cassette (ABC) transporter that exports macrolides with 14- or 15- membered lactones. It forms an antibiotic efflux complex with MacA and TolC.	efflux pump conferring antibiotic resistance	1.4e-29	33.7	macrolide antibiotic	antibiotic efflux	308.0	94.8
Lac210KEM50_13575	CP073711.1	macB	ARO:3000535	MacB is an ATP-binding cassette (ABC) transporter that exports macrolides with 14- or 15- membered lactones. It forms an antibiotic efflux complex with MacA and TolC.	efflux pump conferring antibiotic resistance	1.4999999999999998e-34	36.4	macrolide antibiotic	antibiotic efflux	351.0	87.0
Lac210KEM50_13655	CP073711.1	kdpE	ARO:3003841	kdpE is a transcriptional activator that is part of the two-component system KdpD/KdpE that is studied for its regulatory role in potassium transport and has been identified as an adaptive regulator involved in the virulence and intracellular survival of pathogenic bacteria. kdpE regulates a range of virulence loci through direct promoter binding.	aminoglycoside resistance gene	3.3e-12	39.6	aminoglycoside antibiotic	antibiotic efflux	158.0	46.3
Lac210KEM50_13665	CP073711.1	vanHD	ARO:3002944	vanHD is a vanH variant in the vanD gene cluster	glycopeptide resistance gene;gene conferring antibiotic resistance via molecular bypass;antibiotic resistance gene cluster, cassette, or operon	3.8e-22	31.3	glycopeptide antibiotic	antibiotic target alteration	245.0	79.3
Lac210KEM50_13765	CP073711.1	macB	ARO:3000535	MacB is an ATP-binding cassette (ABC) transporter that exports macrolides with 14- or 15- membered lactones. It forms an antibiotic efflux complex with MacA and TolC.	efflux pump conferring antibiotic resistance	8.199999999999998e-56	45.0	macrolide antibiotic	antibiotic efflux	534.0	96.9
Lac210KEM50_13770	CP073711.1	macB	ARO:3000535	MacB is an ATP-binding cassette (ABC) transporter that exports macrolides with 14- or 15- membered lactones. It forms an antibiotic efflux complex with MacA and TolC.	efflux pump conferring antibiotic resistance	2.0999999999999997e-35	29.7	macrolide antibiotic	antibiotic efflux	360.0	99.2
Lac210KEM50_13870	CP073711.1	msbA	ARO:3003950	MsbA is a multidrug resistance transporter homolog from E. coli and belongs to a superfamily of transporters that contain an adenosine triphosphate (ATP) binding cassette (ABC) which is also called a nucleotide-binding domain (NBD). MsbA is a member of the MDR-ABC transporter group by sequence homology. MsbA transports lipid A	efflux pump conferring antibiotic resistance	1.6999999999999999e-19	23.3	nitroimidazole antibiotic	antibiotic efflux	224.0	79.2
